# Supplementary material for: MLL3 is a de novo cause of endocrine therapy resistance
Source: Cancer Med. 2021 Sep 28;10(21):7692–711. doi: 10.1002/cam4.4285 (PMC8559462; doi:10.1002/cam4.4285)
Supplement: Supplementary file 8 — Table S1‐S8 [file CAM4-10-7692-s009.xlsx]

## Sheet: ST1_ZR751DEGWebGestalt
geneSet	Description	enrichmentScore	normalizedEnrichmentScore	pValue	FDR	size	Genes
CREIGHTON_AKT1_SIGNALING_VIA_MTOR_DN	> Genes in the AKT1 [GeneID=207] pathway which depend on MTOR [GeneID=2475], sensitive to RAD001 (everolimus) [PubChem=6442177].	0.654186	2.02729	0	0.00264466	23	ALDOA;ATP6AP1;ATP6V0C;ATP6V1F;CTSA;DHCR7;GPI;KRT8;MRPS7;PAFAH1B3;PFKL;PPP2R1A;PPP4C;RGL2;TOM1;YWHAB
BENPORATH_PROLIFERATION	> Set 'Proliferation Cluster': genes defined in human breast tumor expression data.	-0.496941	-2.02605	0	0.00332638	134	AGFG1;ANLN;ARF1;ASF1A;ASPM;ATAD2;AVL9;C1orf112;CCNB2;CDC123;CDCA7;CDK1;CDKN3;CEBPG;CENPA;CENPE;CENPF;CENPN;CHAF1B;CKS1B;CKS2;CNIH4;COX5A;CSE1L;CSNK1G1;DAP3;DBF4;DEK;DTL;EXO1;EZH2;GARS;GART;GDI2;GGCT;GNB4;GPSM2;GTPBP4;H2AFV;HDAC2;HRASLS;HSPA14;ILF2;KDELR2;LBR;LGALS8;MAD2L1;MAGOHB;MND1;MRPL9;NCAPG;NDC80;NDUFB5;NEK2;NFE2L3;NUDT5;NUF2;PBK;PCNA;PDCD10;PFDN2;PPIL1;PRC1;PRIM2;PRPF18;PSMA3;PTS;PURB;RACGA…
CREIGHTON_AKT1_SIGNALING_VIA_MTOR_UP	> Genes in the AKT1 [GeneID=207] pathway which are independent of MTOR [GeneID=2475], insensitive to RAD001 (everolimus) [PubChem=6442177].	0.612967	2.03251	0	0.00528932	31	AKT1;ARHGEF16;BRMS1;BSG;CDC34;CLDN3;CLSTN1;CORO1B;DDR1;KCTD5;MMP15;MVK;NEU1;PMPCA;POR;PRKCD;RNF126;SPINT1;TJP3;TOLLIP;UBE2M
BHAT_ESR1_TARGETS_VIA_AKT1_UP	> Genes bound by ESR1 [GeneID=2099] and up-regulated by estradiol [PubChem=5757] in MCF-7 cells (breast cancer) expressing constitutevly active form of AKT1 [GeneID=207].	0.39267	1.9126	0	0.0105786	262	A4GALT;AATF;ACIN1;ADAMTSL5;ADAP1;ADCY3;ADCY9;ALDH3B1;AMZ1;AP1B1;ARAP3;ARHGEF18;ASB13;ATRIP;AXIN1;BEGAIN;C16orf74;C1QTNF6;C1orf159;CA12;CBFA2T3;CCND1;CDC34;CDC42EP1;CHST8;DEGS2;DHRS3;DOK7;DUSP2;EFHD2;EIF3B;FAM102A;FAM207A;FGFRL1;FLAD1;GATAD2A;GPRIN1;GSG1L;HDAC4;HLA-DRB1;HPCAL1;HR;HSPB8;IL20;IMP4;ISG20L2;KCNK15;KCNK6;KDM4B;KHK;KRT13;LETM1;LHX4;LMO1;LONRF2;LRFN4;LTBP3;MAG;MANEAL;MAPT;MED24;MFSD2A;MT…
MALIK_REPRESSED_BY_ESTROGEN	> Genes consistently and robustly repressed by estradiol [PubChem=5757] in MCF7 cells (breast cancer); this reperession was prevented by fulvestrant [PubChem=3478439].	0.702769	1.85497	0	0.0152068	12	BMP7;CERK;CLDN4;EFEMP1;MUC1;MXD4;NDRG1
HUANG_DASATINIB_RESISTANCE_UP	> Genes whose expression positively correlated with sensitivity of breast cancer cell lines to dasatinib [PubChem=3062316].	0.432979	1.7326	0	0.0372456	72	BTN3A2;CAST;CDC42EP3;COL5A1;EGFR;EPHB2;F2RL1;FXYD5;GBP3;IFIT3;IL15RA;INPP1;ITGA5;JAG1;KCTD12;LARP6;LYN;MAP7D1;MSN;PCDH7;PRNP;PSMB8;PSMB9;RAC2;SAMD9L;TFPI
DAIRKEE_TERT_TARGETS_UP	> Genes up-regulated in non-spontaneously immortalizing (NSI) primary breast cancer tumor cultures upon expression of TERT [GeneID=7015] off a retroviral vector.	0.353795	1.74801	0	0.0383476	326	ACIN1;ADAP2;AIP;AP4B1;ARHGEF4;ASB8;ATP6V0D1;BAX;BCAT2;BET1L;C11orf68;CA12;CAPN1;CAPZB;CC2D1B;CCS;CDC34;CELF6;CES2;CHRD;CHTF8;CKMT1A;CLPB;CLTB;CNPY3;COL13A1;COL7A1;CORO1A;D2HGDH;DCTPP1;DDOST;DDX41;DGAT1;DGCR6L;DHRS1;DRAP1;ECHS1;EPAS1;FAM3A;FARSA;GALNT6;GEMIN4;GNB2;GPC1;GSTP1;HCFC1R1;HDAC3;HIGD2A;IDH3G;IPO13;IRF2BPL;ISOC2;JMJD4;LAMB2;LDB3;LHB;LMAN2;LRP4;LTBP4;LY6E;MAF1;MAPK11;MECR;MLF2;MLLT6;MMAB;M…
SOTIRIOU_BREAST_CANCER_GRADE_1_VS_3_DN	> Down-regulated genes whose expression correlated with histologic grade of invasive breast cancer tumors: comparison of grade 1 vs grade 3.	0.436944	1.59852	0.00540541	0.0882655	47	ARHGEF40;CASP9;CRTC3;CRY2;CTDSP1;DEAF1;LAMB2;LTBP3;MPHOSPH8;PIGV;SIRT3;SNX1;TBC1D17;TP73-AS1
YANG_BREAST_CANCER_ESR1_LASER_UP	> Genes up-regulated in laser microdissected (LCM) samples of early primary breast tumors expressing ESR1 [GeneID=2099] vs the ESR1 negative ones.	0.469793	1.60451	0.0250627	0.0957745	32	ALAD;APBB2;CHMP2A;FRAT1;GTF3C1;HMGCL;KIAA0319L;RAB17;RAB26;SIGIRR;SIRT3;TP53TG1
BHAT_ESR1_TARGETS_NOT_VIA_AKT1_UP	> Genes bound by ESR1 [GeneID=2099] and up-regulated by estradiol [PubChem=5757] in MCF-7 cells (breast cancer).	0.329025	1.56775	0.00392157	0.0981463	202	A4GALT;ACIN1;ADAMTSL5;ADCY9;AMZ1;AP1B1;ARHGEF18;ASB13;C16orf74;C1QTNF6;CA12;CBFA2T3;CCND1;CHST8;CISH;DEGS2;DHRS3;DOK7;E2F6;FAM102A;FGFRL1;FOXC1;GPRIN1;GSG1L;HR;ISG20L2;KCNK6;KDM4B;LETM1;LHX4;LMO1;LONRF2;MAG;MANEAL;MED24;MFSD2A;MREG;MYBBP1A;NCOR2;NCS1;NEIL2;NOL6;NT5DC3;P2RY2;PADI3;PGBD5;PHLDA2;PITX1;PKIB;PTGES;PTH1R;RAPGEFL1;RARA;RET;RIMS4;RPUSD1;SCNN1B;SEC14L2;SLC2A8;SLC7A5;SLC9A3R1;SUSD3;SYNDIG1…
STEIN_ESRRA_TARGETS_DN	> Genes down-regulated by ESRRA [GeneID=2101] only.	0.37177	1.54289	0.00581395	0.0983333	93	ADRA2C;BMP7;BOP1;BRD3;CIZ1;CLDN3;CST6;DBNDD1;DGUOK;FGFR3;HLA-E;LRRC41;MXD4;NOL6;PEA15;PMM1;PPL;PRKD2;RGS19;SEC14L1;SLC37A4;SSB;TFE3;TNFRSF11B;ZNF134;ZNF45;ZNF7
PID_ER_NONGENOMIC_PATHWAY	> Plasma membrane estrogen receptor signaling	0.437788	1.55123	0.0179028	0.101026	38	AKT1;BCAR1;GNA11;GNA15;GNAI1;GNAO1;GRB2;MAPK11;MMP9;MSN;PELP1;PLCB3;SRC
STEIN_ESRRA_TARGETS	> Genes regulated by ESRRA [GeneID=2101] in MCF-7 cells (breast cancer).	0.297658	1.51752	0	0.10799	481	ABCB9;ACAA1;ACAA2;ACACB;ACAT1;ACO2;ADRA2C;AFG3L2;AIFM1;AK1;ALAS1;ALDOC;ANXA6;ARFRP1;ASB6;ATP2A3;ATP6V0E2;BMP7;BOP1;BRD3;CA12;CAPRIN2;CASP9;CD83;CIZ1;CKB;CLDN3;CLEC16A;COQ9;COX5B;CST6;CYTH1;DBNDD1;DCTPP1;DGAT1;DGUOK;DHRS11;DLAT;DLST;DNAJC11;DUSP22;ECSIT;EIF3K;ENDOG;EPAS1;EPN3;EPOR;ESRRA;FAHD2A;FBXL15;FDX1;FDXR;FGFR3;FOXC1;FZD2;GABARAPL1;GAS2L1;GAS6;GFPT2;GM2A;GOT2;GSTM4;HLA-E;HSPB8;HTATIP2;IFT27;I…
BIOCARTA_CARM_ER_PATHWAY	> CARM1 and Regulation of the Estrogen Receptor	0.439058	1.49666	0.0146699	0.114229	33	CCND1;HDAC1;HDAC10;HDAC11;HDAC3;HDAC4;HDAC5;HDAC8;HDAC9;NCOR2;PELP1
CHIN_BREAST_CANCER_COPY_NUMBER_DN	> Genes from common regions of losses observed in more than 15% of 148 primary breast cancer tumors.	0.554808	1.45613	0.0728477	0.143189	13	CDKN1C;CTSB;TOP3A
STEIN_ESRRA_TARGETS_UP	> Genes up-regulated by ESRRA [GeneID=2101] only.	0.290742	1.43995	0	0.147748	352	ABCB9;ACAA1;ACAA2;ACACB;ACAT1;ACO2;AFG3L2;AIFM1;AK1;ALAS1;ALDOC;ANXA6;ARFRP1;ATP2A3;ATP6V0E2;CA12;CAPRIN2;CASP9;CKB;CLEC16A;COQ9;COX5B;CYTH1;DCTPP1;DGAT1;DHRS11;DLAT;DLST;DUSP22;ECSIT;EIF3K;ENDOG;EPAS1;EPN3;EPOR;ESRRA;FAHD2A;FBXL15;FDX1;FDXR;FOXC1;GABARAPL1;GAS2L1;GAS6;GFPT2;GM2A;GOT2;GSTM4;HTATIP2;IFT27;INPP1;IQSEC1;ISOC2;KCNN4;LEFTY1;MAEA;MATK;MECR;MED9;MFN2;MMP9;MRPS12;NAGPA;NDRG4;NDUFA8;NDUFS…
RIGGINS_TAMOXIFEN_RESISTANCE_UP	> Genes up-regulated SUM44/LCCTam cells (breast cancer) resistant to 4-hydroxytamoxifen [PubChem=63062] relative to the parental SUM44 cells sensitive to the drug.	0.357218	1.39851	0.0305556	0.177523	65	ASB13;BAG1;CACNA1I;CHST8;COLEC12;CTSA;DGKZ;ETFB;GALNT6;GATA4;IGFBP3;KRT13;LRP4;MSN;PTGES;RAPGEFL1;RET;SLC9A3R1;SLCO2A1;SRPX;TGFBR3;TMEM45A;TNIK;WNT4
BERNARD_PPAPDC1B_TARGETS_DN	> Genes down-regulated in ZR-75-1 cells (breast cancer, amplified 8p11-12 region) upon knockdown of PPAPDC1B [GeneID=84513] by RNAi.	0.372112	1.38454	0.065445	0.180848	52	CISH;GATAD2A;GPR153;HDAC4;HIP1;HSD17B1;KCNK5;KIF5C;MAPKAPK3;MXI1;PLCE1;RARA;RHOF;SEL1L3;SH3BP2;STC1;SYT13
KEGG_ENDOMETRIAL_CANCER	> Endometrial cancer	0.35868	1.33767	0.0637255	0.225457	49	AKT1;AKT2;ARAF;BAD;CASP9;CCND1;EGFR;ELK1;GRB2;MAP2K2;MAPK3;PIK3R2;TCF7L1;TCF7L2
DOANE_RESPONSE_TO_ANDROGEN_UP	> Genes up-regulated in MDA-MB-453 cells (class A ER(-) [GeneID=2099] breast cancer) after exposure to the androgen R1881 [PubChem=13766].	0.28965	1.32483	0.0160772	0.228485	169	AEN;AKT2;ARRB1;BMP7;C1orf116;CACNG4;CAPZB;CHRNA3;CROT;DALRD3;ELMO2;ENDOG;EPN2;FXR2;G6PC3;GM2A;GPA33;GPRC5A;GPS1;GSK3A;H6PD;ISG20L2;KDM4B;MAFG;MCCC2;MVK;NDRG1;NENF;PDK2;PDXK;PEA15;PINK1;PISD;POLD4;PREP;RND1;RUNDC3A;SEC14L2;SIL1;SLC37A4;SOCS7;TAF6L;THRAP3;TSTA3;ZC3H3;ZNF350
YANG_BREAST_CANCER_ESR1_UP	> Genes up-regulated in early primary breast tumors expressing ESR1 [GeneID=2099] vs the ESR1 negative ones.	0.369761	1.2666	0.132979	0.287009	35	ABAT;APBB2;CA12;GATA3;KCNK15;KDM4B;KRT18;MAPT;NAT1;P4HTM;SCUBE2;TBC1D9;WFS1
MASRI_RESISTANCE_TO_TAMOXIFEN_AND_AROMATASE_INHIBITORS_DN	> Genes down-regulated in derivatives of MCF-7aro cells (breast cancer) that developed resistance to tamoxifen [PubChem=5376] or inhibitors of aromatase (CYP19A1) [GeneID=1588].	0.449561	1.27149	0.163311	0.294417	15	CALD1;EFEMP1;EPAS1;FBN2;ITGB6;KRT17;L1CAM;NT5E
STEIN_ESRRA_TARGETS_RESPONSIVE_TO_ESTROGEN_DN	> Genes down-regulated by estradiol [PubChem=5757] and down-regulated by ESRRA [GeneID=2101] in MCF-7 cells (breast cancer).	-0.442492	-1.45738	0.0393082	0.295494	39	ASPH;ATAD2;BTG3;CAP2;CHRNA5;DTL;MCM10;MICB;NCAPG2;PCNA;POLE2;PRSS23;RAI14;SLC27A2;SMC4;TMPO;ZWILCH
BENPORATH_MYC_TARGETS_WITH_EBOX	> Set 'Myc targets1': targets of c-Myc [GeneID=4609] identified by ChIP on chip in cultured cell lines, focusing on E-box-containing genes; high affinity bound subset	0.263024	1.23403	0.0328467	0.313392	211	ACO2;APP;BAX;BCL3;CCND1;CDK4;CHRNB1;CTSF;EGR3;ELK1;FXN;GALNS;GALT;GAS8;HDAC3;ICAM1;MAGEA3;MCM4;MSN;MTHFR;MUC1;NTHL1;NTN3;PPP1R7;PRTN3;QDPR;RHOG;RPS15;SMAD7;TCIRG1;TGFB1;TIMM17B;TNFRSF8;TSC2;VHL
STEIN_ESTROGEN_RESPONSE_NOT_VIA_ESRRA	> Genes up-regulated by estradiol [PubChem=5757] and not modulated by ESRRA [GeneID=2101] in MCF-7 cells (breast cancer).	0.429845	1.23731	0.16707	0.322108	18	ABAT;ADCY9;ITPK1;OLFM1;RET
FUJII_YBX1_TARGETS_DN	> Genes down-regulated in MCF-7 cells (breast cancer) after knockdown of YBX1 [GeneID=4904] by RNAi.	-0.353419	-1.49605	0.00273973	0.334301	193	ANKRD36;ARIH2;ASPM;ATAD2;BRCA1;BRIP1;CCT5;CDC23;CDCA7;CDK8;CDKN3;CENPK;CENPN;CHEK1;CKS1B;CLCN3;CXCR4;DBN1;DEPDC1;DEPDC1B;DKK1;DTL;DTNA;E2F7;ENAH;EXO1;FABP5;FAM169A;FANCI;FBXO5;FIGNL1;H2AFV;HADH;HIPK1;IL1RAP;IPO5;IREB2;ITGAE;JPH1;KBTBD6;KIF11;KIF23;MAD2L1;MASTL;MBNL1;MCM10;MDM1;MELK;MICB;MPHOSPH9;MYBL1;NCAPG2;NCAPH;NCBP2;NEIL3;NOP56;NUDT15;ODC1;ODF2;OIP5;OXCT1;PDE3B;PHKB;PLK4;POLE2;PRIM1;PRKAR2B;P…
BENPORATH_NOS_TARGETS	> Set 'NOS targets': genes upregulated and identified by ChIP on chip as targets of the transcription factors NANOG , OCT4, and Sox2 [GeneID=79923;5460;6657] (NOS) in human embryonic stem cells.	-0.349617	-1.45981	0.00737463	0.349603	148	AASDH;ATAD2;BAMBI;BUB3;CA2;CDC14B;CDC7;CDK14;CDK17;CDYL;CSRNP2;DTNA;DUSP12;DUSP6;EOMES;EXOSC9;FGFR1;GTPBP3;H2AFJ;KANK1;KIAA1143;KLF5;KLHL5;LAMA4;LRAT;MLLT10;MTM1;NAALAD2;NUCKS1;PARG;PDCL;PHF8;PIPOX;PNISR;POLR3G;POU5F1;PPP2R1B;PPP2R3A;PTPN2;RAB5A;RAD54B;RASGRF2;RBM22;RNF219;ROR1;RPS18;SET;SGMS1;SKA2;SLC44A1;SMARCAD1;SOX2;SPAG9;TAF12;TBL1XR1;TMEM170A;TRIM24;TSC22D1;UBE2D3;UFM1;USP7;WDR36;ZFP36L1;ZI…
SOTIRIOU_BREAST_CANCER_GRADE_1_VS_3_UP	> Up-regulated genes whose expression correlated with histologic grade of invasive breast cancer tumors: comparison of grade 1 vs grade 3.	-0.372501	-1.5211	0.00148148	0.364516	138	ASPM;AURKB;BLM;BYSL;CCNA2;CCNB1;CCNB2;CCNE2;CCT5;CDC45;CDK1;CDKN3;CENPA;CENPE;CENPF;CENPI;CENPN;CEP55;CHEK1;CKS2;DDX39A;DLGAP5;DONSON;E2F8;ECT2;EXO1;EZH2;FBXO5;GMPS;GTPBP4;H2AFV;H2AFZ;HCCS;HMMR;ITCH;KIF11;KIF14;KIF15;KPNA2;MAD2L1;MCM10;MELK;MIS18A;MKI67;NCAPG;NCAPG2;NCAPH;NDC80;NEK2;NME1;NUP93;NUSAP1;NUTF2;OIP5;POLQ;POLR2K;PRC1;PSMD12;RACGAP1;RAD54B;RFC4;RNASEH2A;RRM2;SHMT2;SNRPC;SNRPF;SNRPG;STIL…
BENPORATH_ES_WITH_H3K27ME3	> Set 'H3K27 bound': genes posessing the trimethylated H3K27 (H3K27me3) mark in their promoters in human embryonic stem cells, as identified by ChIP on chip.	0.222275	1.18821	0.00892857	0.381933	869	AATF;ABTB2;ADAM15;ADAP2;ADRA2A;AGAP2;ALX4;ARHGAP20;ARID3C;ARL10;ASTN1;ASTN2;BLVRB;C11orf45;C14orf132;C17orf100;C17orf82;CACNB3;CACNG8;CADM4;CAMK2B;CBLN1;CBX8;CCDC96;CD70;CDH4;CDK5R2;CGB7;CHRD;CHST8;CLIP4;CMTM2;CNNM1;CNTFR;CNTN2;CNTNAP5;COL4A5;COL4A6;COLEC12;CORO6;CRIP1;CRLF1;CRMP1;CRYBA2;CRYL1;CSF1;CSMD2;CTNND2;CWH43;CXCL16;CYP39A1;DACH2;DCHS2;DLK2;DLL4;DLX3;DLX4;DMRT3;DNAJC22;DNER;DOK6;DPYSL5;DS…
CHENG_IMPRINTED_BY_ESTRADIOL	> Genes whose CpG islands became hypermethylated in breast progenitor cells pre-exposed to estradiol [PubChem=5757].	0.282173	1.1709	0.164671	0.403945	94	BMP7;C22orf23;CLASP1;DDX56;FBXL18;FEM1A;FZD8;GPR50;GSC;IRAK2;LAMA5;LCMT1;LDB3;LPIN1;LRRC45;MAP2K2;MRPS2;MXI1;OS9;PDZD4;PIM2;PITX1;PRX;RALBP1;RUNX3;SCD5;TMEM102;ZNF467;ZNF687
BENPORATH_CYCLING_GENES	> Genes showing cell-cycle stage-specific expression [PMID=12058064].	-0.332258	-1.55657	0	0.405403	596	ACYP1;AFAP1;AGFG1;AMD1;ANLN;ANP32B;ANP32E;AOC3;ARGLU1;ARHGAP11A;ARHGDIB;ARL4A;ARL6IP1;ARMC1;ASIP;ATAD2;ATF7IP;ATL2;BARD1;BCLAF1;BRCA1;BUB3;C6;CASP8AP2;CBX3;CCDC14;CCDC90B;CCNA2;CD24;CDC27;CDC42;CDC45;CDC7;CDCA7;CDCA7L;CDK7;CDKN1B;CDKN3;CENPE;CENPF;CENPL;CEP44;CEP70;CHAF1B;CHML;CIT;CKAP2;CKS1B;CKS2;CLSPN;CNIH4;CNN2;CNOT10;CRK;CTCF;CTR9;CWC15;DCTN6;DDX11;DHX8;DKC1;DMTF1;DMXL2;DNA2;DNAJB4;DNAJB6;DON…
DUTERTRE_ESTRADIOL_RESPONSE_24HR_UP	> Genes up-regulated in MCF7 cells (breast cancer) at 24 h of estradiol [PubChem=5757] treatment.	-0.312175	-1.38912	0.0026738	0.414729	307	ABHD2;ANLN;AREG;ARHGAP11A;ARL3;ASPM;ATAD2;ATAD5;BARD1;BCL2;BLM;BRCA1;BRCA2;BRI3BP;BRIP1;CCNA2;CDC45;CDCA2;CDCA7;CDCA7L;CDK1;CENPI;CENPL;CENPN;CEP55;CEP78;CHAF1B;CHEK1;CHPT1;CHRNA5;CIT;CLSPN;DARS2;DDX10;DEPDC1B;DEPTOR;DHTKD1;DLGAP5;DNA2;DNMT1;DTL;E2F7;E2F8;ELOVL2;EPS15L1;ESCO2;EXO1;FAM111B;FANCC;FANCI;FBXO5;FIGNL1;FKBP5;GAS2L3;GGH;GLA;GMNN;HAUS4;HIST1H1C;HIST1H1E;IL17RB;IL1RAP;INCENP;JAK2;JPH1;KIF…
MASSARWEH_TAMOXIFEN_RESISTANCE_DN	> Genes down-regulated in breast cancer tumors (formed by MCF-7 xenografts) resistant to tamoxifen [PubChem=5376].	0.237828	1.1326	0.16129	0.45449	231	ABAT;ADCK2;ADCY9;AMFR;AMIGO2;ANXA6;APBB2;BMPER;CA12;CALB2;CBX2;CISH;COL4A5;COL5A1;CTPS2;DLG5;DOK7;DUSP2;EFNB3;EGR3;ETNK2;FADS3;FAM89B;FGFRL1;H19;HIP1;HPCAL1;HR;IRX5;KDM4B;LAGE3;LONRF2;MAP3K12;MAPT;MBOAT7;METTL7B;MREG;MTFP1;NAB2;NEIL2;NSUN5P2;NT5C;OLFM1;PABPC1L;PKIB;PNPLA3;PYCARD;RAB11FIP3;RHBDF2;RNF167;RXRA;S100A7;SCARB1;SCD5;SEMA4C;SH3BP5;SMPDL3B;STC1;SUSD3;SYT1;SYT12;TMEM164;TMPRSS4;TNNT1;TOP1M…
DOANE_RESPONSE_TO_ANDROGEN_DN	> Genes down-regulated in MDA-MB-453 cells (class A ER(-) [GeneID=2099] breast cancer) after exposure to the androgen R1881 [PubChem=13766].	0.236105	1.13592	0.123636	0.464392	220	ABCB9;AMIGO2;ANXA6;CDC42EP2;CHAF1A;CKB;CRABP2;CTNND2;CYFIP2;DHRS3;DTX3;EEF1A2;EFNB3;ERF;FAM110B;FBLN1;GATA3;GPC1;HCFC1R1;HERC6;IFITM1;KIAA0319L;KIF5C;KREMEN2;LPCAT4;MCM4;MCM5;MPP1;NCDN;NOC4L;OAS2;OBSL1;PAQR4;PCBP4;PDE6D;PEX5;PHLDA2;PLSCR1;PLXND1;PPDPF;PRAF2;PRKACA;PRSS8;PSMB8;PYCARD;RECQL4;RRAS;SEMA3C;SERPINH1;SGTA;SIX2;SLC9A1;SMAD6;SMYD5;SNPH;SP110;TRMT61A
BENPORATH_SUZ12_TARGETS	> Set 'Suz12 targets': genes identified by ChIP on chip as targets of the Polycomb protein SUZ12 [GeneID=23512] in human embryonic stem cells.	0.204803	1.08199	0.0944882	0.473083	795	ABTB2;ADAP2;AKR7A2;ALOX5;ALX4;ARHGAP20;ASTN1;ASTN2;BMP3;C17orf82;C1orf122;CBLN1;CBX8;CD70;CD99;CDK5R2;CEBPD;CGB7;CHRD;CHRNA3;CHST8;CMTM2;CNTFR;COCH;COL4A5;COL4A6;COLEC12;CORO6;CRIP1;CRLF1;CRMP1;CRYBA2;CSF1;CTNND2;CTPS2;CWH43;CXCL16;DACH2;DGCR6;DLL4;DLX3;DLX4;DMRT3;DNAJC22;DNER;DOK6;DPYSL5;DSCAML1;DUOX2;DUOXA1;ECEL1;EFNA3;EFNB1;EGR3;ELF4;EMX1;EPAS1;EPHA10;EPHB3;ESPN;ESYT3;FOXA2;FOXD4L1;FOXE3;FOXO4…
WILLIAMS_ESR1_TARGETS_UP	> The 'ER-alpha profile': genes up-regulated in T47D cells (breast cancer, ESR2 [GeneID=2100] Tet-Off) upon activation of ESR1 [GeneID=2099] by estradiol (E2) [PubChem=5757].	0.339668	1.09793	0.332494	0.476082	26	HSPB8;ITPK1;KCNK5;OLFM1;PKIB;SLC7A5;TUBA4A
GO_INTRACELLULAR_ESTROGEN_RECEPTOR_SIGNALING_PATHWAY	> Any series of molecular signals generated as a consequence of an intracellular estrogen receptor binding to one of its physiological ligands. The pathway begins with receptor-ligand binding, and ends with regulation of a downstream cellular process (e.g. transcription).	0.384197	1.07496	0.364465	0.476417	15	DDX54;RBM14;SAFB;SRC
CHIN_BREAST_CANCER_COPY_NUMBER_UP	> Genes from common regions of gains observed in more than 15% of 148 primary breast cancer tumors.	0.36658	1.10354	0.295775	0.478684	21	CCND1;CD109;CTTN;ERBB2;EXT1;MYBL2;PAK1;PTPN1;THRA
BENPORATH_ES_CORE_NINE	> Set 'Core 9': 'embryonic stem cell' transcription regulators that are preferentially and coordinately overexpressed in the high-grade, ER-negative breast cancer tumors.	0.456953	1.09037	0.371703	0.48075	9	HMGA1;TCF7L1;TEAD4
HOWLIN_CITED1_TARGETS_2_UP	> Genes up-regulated in mammary glands from the CITED1 [GeneID=4435] knockout mice: homozygotic vs wild type (WT) animals.	-0.505087	-1.32915	0.132509	0.483342	15	DYNLT1;IQGAP1;LACTB2;MALAT1;MAP3K7;MYB;NFIA;SGCG;SMARCA4
FUJII_YBX1_TARGETS_UP	> Genes up-regulated in MCF-7 cells (breast cancer) after knockdown of YBX1 [GeneID=4904] by RNAi.	0.305764	1.08301	0.31	0.485055	39	ACTA2;CLIC3;GIMAP2;MUC1;MVP;NLRC5;PAM;RARRES3;S100A6;SLC16A3;TRIB2;TRIM22;ULK1
BIOCARTA_MTA3_PATHWAY	> Downregulated of MTA-3 in ER-negative Breast Tumors	0.394523	1.11231	0.304348	0.489782	16	ALDOA;CDH1;GAPDH;HDAC1;HSPB1;HSPB2;MBD3;TUBA4A
FRASOR_RESPONSE_TO_ESTRADIOL_DN	> Genes down-regulated in MCF-7 cells (breast cancer) by estradiol (E2) [PubChem=5757].	0.272838	1.10541	0.236111	0.49022	78	BAK1;CBX6;CLU;COL4A5;GPRC5A;LAMB2;MB;MMD;MUC1;MXD4;NDRG1;NELL2;NFRKB;SELENBP1;SMPD1;SNCG;STC1;STXBP1
YANG_BREAST_CANCER_ESR1_DN	> Genes down-regulated in early primary breast tumors expressing ESR1 [GeneID=2099] vs the ESR1 negative ones.	0.345474	1.05754	0.372263	0.507187	24	CYB5R2;LDHB;SLC25A37;TBX19
CLAUS_PGR_POSITIVE_MENINGIOMA_DN	> Genes down-regulated in meningioma samples positive for PGR [GeneID=5241] compared to those without the receptor.	-0.528457	-1.33025	0.126838	0.540745	12	BACE2;BCL2;FMNL3;NLN;SOX4;TM4SF1
BENPORATH_PRC2_TARGETS	> Set 'PRC2 targets': Polycomb Repression Complex 2 (PRC) targets; identified by ChIP on chip on human embryonic stem cells as genes that: posess the trimethylated H3K27 mark in their promoters and are bound by SUZ12 [GeneID=23512] and EED [GeneID=8726] Polycomb proteins.	0.200729	1.03006	0.335135	0.56778	493	ABTB2;ADAP2;ALX4;ARHGAP20;ASTN1;ASTN2;C17orf82;CBLN1;CBX8;CD70;CDK5R2;CGB7;CHRD;CHST8;CMTM2;CNTFR;COL4A5;COL4A6;COLEC12;CORO6;CRLF1;CRYBA2;CTNND2;CXCL16;DACH2;DLL4;DLX3;DLX4;DMRT3;DNAJC22;DOK6;DSCAML1;DUOX2;DUOXA1;ECEL1;EFNA3;EGR3;EPAS1;EPHB3;ESPN;FOXA2;FOXD4L1;FRMD3;GABRA2;GALR2;GATA3;GATA4;GDF6;GRID1;GSC;HES2;HLX;HOXB2;HOXB6;HOXD1;HPSE2;HS3ST3B1;ICAM5;IRX5;ISL2;KAZALD1;KCNC4;KCND3;KCNH3;KCNK2;K…
BHAT_ESR1_TARGETS_VIA_AKT1_DN	> Genes bound by ESR1 [GeneID=2099] and down-regulated by estradiol [PubChem=5757] in MCF-7 cells (breast cancer) expressing constitutevly active form of AKT1 [GeneID=207].	0.251972	1.00295	0.43454	0.632109	77	ALAD;ATP8B2;BCAR3;BCL2L1;DLL1;EDN2;MEF2D;NPAS3;NRP1;PLEKHF1;PPL;RARG;SPATA7;YPEL3
MASSARWEH_RESPONSE_TO_ESTRADIOL	> Genes rapidly up-regulated in breast cancer cell cultures by estradiol [PubChem=5757].	-0.350976	-1.24634	0.132997	0.66505	58	APTX;CDV3;DEPTOR;ELOVL2;IGF1R;IL17RB;KAZN;LRIG1;MYB;MYBL1;PDZK1;PGR;PMAIP1;PRSS23;PSMG1;RBBP8;SLC1A4;SOX4;TPD52L1
BENPORATH_ES_1	> Set 'ES exp1': genes overexpressed in human embryonic stem cells according to 5 or more out of 20 profiling studies.	-0.279863	-1.26121	0.0259403	0.665775	336	ABCE1;ACTC1;ADAM23;AKIRIN1;ALPL;AMD1;ANGEL2;ARL5B;AUTS2;AZIN1;BRIX1;BRWD1;BUB3;C1QBP;CCAR1;CCNA2;CD24;CHEK1;CNTNAP2;CSE1L;CTSC;CXADR;DCLK1;DDX21;DEK;DLG3;DLGAP5;DNA2;DNAJB6;DNMT3B;ECT2;EPB41L4B;EPCAM;EPRS;ESRP1;EXOSC9;FABP5;FANCL;FGF13;FGFR1;FKBP5;FUBP1;FXR1;G3BP1;G3BP2;GART;GMNN;GPC4;GPM6B;GPR19;GPRC5B;HAS3;HMMR;HNRNPAB;HOMER1;HPS3;HSPA4;HSPD1;IGF2BP3;ILF3;KLHL7;KLKB1;LGALS8;LIN28A;LRIG1;M6PR;MA…
NAM_FXYD5_TARGETS_DN	> Genes down-regulated in MDA-MB-231 cells (breast cancer) after knockdown of FXYD5 [GeneID=53827] by RNAi.	0.356059	0.98538	0.476303	0.668557	16	AXL;FERMT1;FXYD5;MCCC2
BENPORATH_EED_TARGETS	> Set 'Eed targets': genes identified by ChIP on chip as targets of the Polycomb protein EED [GeneID=8726] in human embryonic stem cells.	0.184183	0.976423	0.628571	0.678521	829	ABHD15;ABTB2;ADAP2;ALOX5;ALX4;ANKRD9;ARHGAP20;ARID3C;ASTN1;ASTN2;BAIAP2;BMP3;C17orf100;C17orf82;C1orf122;CAMK2B;CBLN1;CBX8;CD70;CDK5R2;CEBPD;CGB7;CHRD;CHST8;CLIP4;CMTM2;CNTFR;COCH;COL4A5;COLEC12;CORO6;CRLF1;CRYBA2;CTNND2;CXCL16;DACH2;DENND3;DHRS13;DLL4;DLX3;DLX4;DMRT3;DNAJC22;DOK6;DSCAML1;DUOX2;DUOXA1;EBF1;ECEL1;EDEM2;EEF1D;EFNA3;EGFR;EGR3;EPAS1;EPHB3;ESPN;ESYT3;ETV7;FOXA2;FOXC1;FOXD4L1;FRMD3;FUC…
BENPORATH_OCT4_TARGETS	> Set 'Oct4 targets': genes upregulated and identified by ChIP on chip as OCT4 [GeneID=5460] transcription factor targets in human embryonic stem cells.	-0.27908	-1.22864	0.064	0.682948	248	AASDH;ALKBH1;ATAD2;BAMBI;CA2;CDC123;CDC14B;CDC7;CDK14;CDK17;CDYL;DTNA;DUSP12;DUSP6;ELAVL2;EOMES;EXOSC9;FGFR1;GADD45G;GAP43;GATA6;GTPBP3;H2AFJ;HIST2H2BE;ID2;KANK1;KIAA1143;KLF5;KLF7;KLHL5;LAMA4;LRAT;MLLT10;MRPL13;MTM1;MYEF2;NAALAD2;NCBP1;NUCKS1;NUDT5;OSR1;PARG;PDCL;PHF8;PHGDH;PIPOX;PNISR;POLR3G;POU5F1;PPP2R1B;PRPS1;PSMA3;PTPN2;RAB5A;RAD51C;RAD54B;RASGRF2;RBM22;ROR1;RPL32;RPS18;SET;SGMS1;SKA2;SLC44…
CREIGHTON_ENDOCRINE_THERAPY_RESISTANCE_2	> The 'group 2 set' of genes associated with acquired endocrine therapy resistance in breast tumors expressing ESR1 and ERBB2 [GeneID=2099;2064].	-0.268387	-1.21355	0.0535492	0.693743	374	ABHD6;AK7;ANKS1A;API5;APOLD1;ARL6;C11orf16;C1orf158;C3orf67;C5AR1;C9orf135;CAMSAP1;CAPS2;CASC1;CC2D2A;CCDC113;CCDC121;CCDC138;CCDC39;CCP110;CDC20B;CEP120;CEP128;CEP41;CEP70;CEP78;CNTRL;CRY1;CYB5D1;DCTN2;DNAH12;DNAH5;DNAH6;DPY19L1;DPY19L2P2;DUSP19;DZIP1;E2F7;EFCAB2;EFCAB6;EFHB;ENKUR;ERCC4;FAM206A;FBXO15;FGFR1OP;FSD1L;GPM6B;HEATR3;HIST1H2BJ;HSP90AA1;IFT81;IGIP;IK;IQCH;IQCK;IQUB;ISM1;KCNE1;KIAA1841;…
CHAUHAN_RESPONSE_TO_METHOXYESTRADIOL_DN	> Genes down-regulated by 2-methoxyestradiol (2ME2) [PubChem=1573] in the MM.1S cell line (multiple myeloma) sensitive to dexamethasone [PubChem=5743].	0.229864	0.961794	0.559557	0.706608	93	B2M;CD74;COPE;COX6A1;CTBP1;CYFIP2;DDOST;EIF3F;EIF3K;GNAS;IDH2;IL2RG;LGALS1;MXI1;NCSTN;NUCB1;PIM2;PTPN6;SLC25A6;TLN1;UBA1;UBC;VIM;WBP2;YWHAB
FRASOR_RESPONSE_TO_SERM_OR_FULVESTRANT_UP	> Genes up-regulated in MCF-7 cells (breast cancer) by selective estrogen receptor modulators (SERM) 4-hydroxytamoxifen, raloxifene, or ICI 182780 but not by estradiol [PubChem=44959;5035;3478439;5757].	-0.40772	-1.14748	0.30303	0.743539	19	AKAP3;ASCC3;NR2C1;RCN2;STXBP3;TPM1;UFL1
RIGGINS_TAMOXIFEN_RESISTANCE_DN	> Genes down-regulated SUM44/LCCTam cells (breast cancer) resistant to 4-hydroxytamoxifen [PubChem=63062] relative to the parental SUM44 cells sensitive to the drug.	-0.261369	-1.12888	0.199723	0.749392	206	ACADM;AKR1C2;ANXA3;AP1AR;ARID5B;ATP2C2;AZGP1;CD47;CLGN;CLK1;CNN3;COL3A1;CXCR4;DSP;EFHD1;EIF1AX;ELOVL2;EMP1;ESR1;HSPA4L;IFITM3;IGF1R;IL17RB;INPP4B;LGALS8;MRFAP1L1;MRPS30;NAA15;NAMPT;NEDD9;NFYB;NPY1R;NUDT4;PALLD;PDLIM3;PDLIM5;PDS5A;PIK3R1;PLEKHA5;PMAIP1;PMS1;PSD3;PTPN11;PTPN12;RAB38;RAI14;RBM47;RBPJ;SCGB2A2;SCN1A;SCNN1A;SIGLEC15;SLBP;SLC30A9;SLC35A3;SLC5A3;SLTM;SMARCA5;SNRK;SOX9;SP3;TM4SF1;TMEM123;…
GO_NEGATIVE_REGULATION_OF_INTRACELLULAR_ESTROGEN_RECEPTOR_SIGNALING_PATHWAY	> Any process that stops, prevents, or reduces the frequency, rate or extent of the activity of an intracellular estrogen receptor signaling pathway.	-0.479308	-1.11202	0.330341	0.752065	9	BRCA1;CNOT1;CNOT2;CRIPAK;CYP7B1;PHB2;STRN3
WANG_CLIM2_TARGETS_DN	> Genes down-regulated in MCF7 cells (breast cancer) engineered to conditionally express a dominant negative form of CLIM2 [GeneID=8861] by a Tet Off system.	-0.276938	-1.15455	0.154506	0.753523	172	API5;ASF1A;ATE1;B4GALT1;BLZF1;BTBD10;CCT6A;COBLL1;COIL;CRK;DHX36;DIP2A;DPM1;FAM149B1;FAS;GABRR2;GALNT7;GNA13;GORAB;GTPBP4;HBS1L;HNRNPK;IFRD1;KLF7;LGALS3;LRRFIP1;MBNL1;MRPL9;NAA35;NDUFV3;OCLN;PCBD2;PGM3;PPP4R2;PRPF40A;RAD18;RARS;RBBP6;RNFT1;RP2;RPP30;SCML2;SPTBN1;SRRM1;SYPL1;TATDN1;TIPRL;TUBGCP5;UBA3;UBE2L3;UBQLN1;ZNF765;ZNF91
WILLIAMS_ESR2_TARGETS_UP	> Genes uniquely up-regulated in T47D cells (breast cancer) by induction of ESR2 [GeneID=2100] expression in the Tet-Off system.	0.29534	0.939887	0.531486	0.755523	24	CYB5R3;HMGCL;KCTD11;NRIP3;P2RY2;QSOX1;STAU1;TWF2;VASN
WESTON_VEGFA_TARGETS	> Genes up-regulated in MMEC cells (myometrial endothelium) by VEGFA [GeneID=7422] stimulation.	0.224579	0.93187	0.60597	0.760524	91	ADD2;AQP7;BCKDHA;BDNF;BGN;CD9;COL5A1;COL6A1;EFEMP1;F2RL1;FHL3;FOXO1;FUCA1;HEXA;IFI27;IGFBP3;IL32;KRT18;LMO2;MMP1;NR4A1;OXTR;PGF;ROR2;SDC4;UBD;UNG;VIM
BENPORATH_ES_CORE_NINE_CORRELATED	> Breast cancer compendium: 100 transcription regulators showing most correlated expression with the 9 'embryonic stem cell' transcription factors that are preferentially and coordinately overexpressed in the high-grade, ER-negative breast cancer tumors.	-0.287922	-1.11692	0.256061	0.765899	96	CBFB;CEBPG;DEK;DR1;E2F8;ETV6;EZH2;GATA6;HDAC2;HIF1A;ILF2;KLF11;KLF5;MED8;MSL3;PLAGL2;SMARCA4;SOX11;SOX4;SOX9;TBPL1;TFDP1;TGIF2;TLE1;VGLL4;ZIC1
SETLUR_PROSTATE_CANCER_TMPRSS2_ERG_FUSION_DN	> Genes down-regulated in prostate cancer samples bearing the fusion of TMPRSS2 with ERG [GeneID=7113;2078].	-0.435701	-1.13317	0.315412	0.770233	14	AADAC;FOXF2;MPPED2;RAB27A;TRO
HUANG_DASATINIB_RESISTANCE_DN	> Genes whose expression negatively correlated with resistance of breast cancer cell lines to dasatinib [PubChem=3062316].	-0.303777	-1.09265	0.3	0.771339	66	ABCG1;ACSL3;ACSS3;ARX;ASCL2;BBIP1;CERS6;CHPT1;EIF4E3;EPS15L1;ICA1;ISOC1;JPH1;KIAA1324;MEGF9;METTL9;MYEF2;PLCH1;PLEKHH1;PRLR;SLC16A6;SLC1A2;SLC38A1;SORBS2;SPIN1;TBC1D30;TOB1;VPS37C;YME1L1
CREIGHTON_ENDOCRINE_THERAPY_RESISTANCE_3	> The 'group 3 set' of genes associated with acquired endocrine therapy resistance in breast tumors expressing ESR1 and ERBB2 [GeneID=2099;2064].	-0.230494	-1.08512	0.19715	0.773883	638	ACADM;ACSL3;ACVR2A;ADRB1;AHR;ALDH1A3;ARFGAP3;ARHGAP26;ARHGAP5;ASPH;ATG16L1;ATG4A;ATP2C2;AUTS2;BACE2;BBS4;BPIFB1;BTG3;C1GALT1;C3orf70;CALML4;CCDC160;CD164;CD46;CDADC1;CDC14B;CDH26;CDS1;CEACAM1;CEACAM3;CEACAM5;CHN2;CHUK;CITED2;CLDN12;CLGN;CLINT1;CMPK1;CP;CRISP3;CXADR;CXCL17;CYP2C18;DAZAP2;DOCK11;DPY19L2;DUSP4;DUSP6;DYRK2;EFNA5;ELL2;ELMO1;EML4;EPB41L4B;ETV6;F5;FAM107B;FAM114A1;FAM129A;FAM84A;FGB;FRM…
SETLUR_PROSTATE_CANCER_TMPRSS2_ERG_FUSION_UP	> Genes up-regulated in prostate cancer samples bearing the fusion of TMPRSS2 with ERG [GeneID=7113;2078].	-0.306741	-1.09897	0.287051	0.77624	64	ABCC8;ARHGDIB;CADPS;CDK14;CRISP3;EIF5;MAP3K5;OCLN;PGD;PLA2G7;SH3YL1;SMARCD1;TBP;TFDP1;THUMPD1;TLE1;TPP2;UGDH;XRCC5
CREIGHTON_ENDOCRINE_THERAPY_RESISTANCE_5	> The 'group 5 set' of genes associated with acquired endocrine therapy resistance in breast tumors expressing ESR1 but not ERBB2 [GeneID=2099;2064].	-0.23386	-1.06922	0.274314	0.782285	422	AGR2;AHR;ALCAM;ALDH1A3;ANK3;ANXA3;APOLD1;ARF4;ARFGAP3;ARID5B;ATP2B1;ATP2C2;ATP8B1;B3GNT2;BAMBI;BCDIN3D;BRWD1;C12orf49;C3orf70;CALML5;CAPN9;CCDC160;CCNYL1;CDS1;CEACAM5;CEACAM6;CEACAM7;CHMP3;CLTC;COBLL1;COL28A1;COPB2;CRISP3;DOCK11;DYRK2;EEA1;EFNB2;ELL2;EMP1;ENPP1;EPB41L4A;EPB41L4B;ERBB4;FAM114A1;FAM129A;FAM84B;FGF12;FGF13;FILIP1;FZD4;GAB1;GALNT3;GALNT7;GATA6;GDF15;GLCCI1;GLTP;GMFB;GOLPH3;GPR160;GRB…
DUTERTRE_ESTRADIOL_RESPONSE_6HR_UP	> Genes up-regulated in MCF7 cells (breast cancer) at 6 h of estradiol [PubChem=5757] treatment.	-0.27033	-1.1584	0.165312	0.783675	217	ABCE1;ALDH3A2;AMD1;ARL3;BCL2;BRI3BP;BRIP1;CD44;CDCA7;CHRNA5;CNKSR3;DDX21;DEPTOR;DTL;ELF1;ELOVL2;EXO1;HIF1A;HSPD1;IL17RB;ISOC1;JAK2;LDLRAD3;LRIG1;LRRFIP2;MBOAT1;MCM10;MMS22L;MYB;MYBL1;NPY1R;OPN3;OSTF1;PAICS;PAX9;PGR;PHLDA1;PLAC1;PLEKHH1;POLE2;PRIM1;PRSS23;RBBP8;RBL1;RFC3;RPL32;SEH1L;SGK1;SLC19A2;SLC1A4;SLC22A5;SLC25A24;SLC27A2;SLC7A1;SVIL;TIAM1;TPD52L1;UHRF1;WDR3;WDR76
CHAUHAN_RESPONSE_TO_METHOXYESTRADIOL_UP	> Genes up-regulated by 2-methoxyestradiol (2ME2) [PubChem=1573] in the MM.1S cell line (multiple myeloma) sensitive to dexamethasone [PubChem=5743].	0.247533	0.915792	0.605459	0.787808	49	CBX6;CKB;GPR161;ITGB5;MUC1;SLC7A5
CREIGHTON_ENDOCRINE_THERAPY_RESISTANCE_4	> The 'group 4 set' of genes associated with acquired endocrine therapy resistance in breast tumors expressing ESR1 but not ERBB2 [GeneID=2099;2064].	0.187639	0.906509	0.796296	0.794397	276	ABAT;ADCK2;ADCY9;AK4;AMFR;BAG3;BMPER;C2orf49;CALB2;CBX2;CEP68;COL4A5;COL5A1;COX6C;DLG5;DOK7;DPY30;EGR3;EHMT2;EMP3;F12;FGD3;HPCAL1;HR;HSPB8;IL24;IRS2;KAT2A;LAGE3;LRWD1;LYSMD2;MED24;MRC2;NT5DC3;OLFM1;PKIB;PNPLA3;PPP1R7;PRRT2;RAB11FIP3;RASA4;RGS22;RHBDF2;SCUBE2;SH3BP5;SIK3;SLC25A22;SLC37A4;SMPDL3B;STC1;STMN3;SUSD3;TECR;TMEM164;TNIP1;TST;TTC39A;XYLT1
BERNARD_PPAPDC1B_TARGETS_UP	> Genes up-regulated in ZR-75-1 cells (breast cancer, amplified 8p11-12 region) upon knockdown of PPAPDC1B [GeneID=84513] by RNAi.	-0.330312	-1.07285	0.355848	0.796573	34	ANP32A;CCDC90B;FRMD4A;KLHL2;KLHL9;LZIC;PIP4K2A;RSL24D1;SCFD1;ZBTB38
MASRI_RESISTANCE_TO_TAMOXIFEN_AND_AROMATASE_INHIBITORS_UP	> Genes up-regulated in derivatives of MCF-7aro cells (breast cancer) that developed resistance to tamoxifen [PubChem=5376] or inhibitors of aromatase (CYP19A1) [GeneID=1588].	-0.405499	-1.16517	0.252059	0.806703	19	AGR2;ELOVL2;MGP;MYBL1;NPY1R;PDZK1;PGR
MORF_ESR1	> Neighborhood of ESR1	-0.255837	-1.05573	0.334294	0.810895	150	ARL3;BCL2;CD6;CDK13;CEP135;CFH;CYP2E1;DTNA;GJB5;GNPAT;GPR19;IRF2;KIAA0586;KRT33A;KRT86;MC2R;MC5R;MSH3;MSL3;NOS2;NTNG2;PAX7;PAX9;PSG1;RBBP8;RUNX1;RXRG;TACC2;ZKSCAN3
DOANE_BREAST_CANCER_CLASSES_DN	> Genes down-regulated in ER(-) / PR(-) breast tumors (do not express ESR1 and PGR [GeneID=2099;5241]) with molecular similarity to ER(+) (class A) relative to the rest of the ER(-) / PR(-) samples (class B).	0.265996	0.889659	0.628788	0.817229	32	CLIP4;FBXO31;FERMT1;FOXC1;NNT;PYGL;SMO;TIMP2
PACHER_TARGETS_OF_IGF1_AND_IGF2_UP	> Genes up-regulated in MCF7 cells (breast cancer) by IGF1 and IGF2 [GeneID=3479;3481].	-0.360809	-1.17049	0.229866	0.836466	35	ASNS;DCLK1;DDIT3;GDF15;IFRD1;KRT81;LARP1B;MFAP3L;MID1;PHGDH;PSPH;SEC24D;SERTAD2;SLC1A4;SLC7A11;TFF3;VEGFA
BENPORATH_SOX2_TARGETS	> Set 'Sox2 targets': genes upregulated and identified by ChIP on chip as SOX2 [GeneID=6657] transcription factor targets in human embryonic stem cells.	-0.208249	-0.985309	0.515931	0.844004	651	AASDH;ABCB7;AKIRIN1;ANP32A;ANP32B;AP3B1;ARF4;ARHGAP11A;ARID5B;ARRDC3;ASNA1;ATAD2;BAMBI;BCLAF1;BTF3L4;C12orf60;C19orf54;C20orf194;C20orf96;CA2;CALM2;CAPRIN1;CBX3;CDC14B;CDC45;CDC7;CDK14;CDK17;CDYL;CEP41;CEP95;CETN3;CLIC4;COPB1;CRIM1;CXCL5;DDX21;DDX39A;DIAPH3;DNAJC16;DTNA;DUSP12;DUSP6;E2F3;EIF4G2;ELAVL2;EOMES;ERRFI1;ETHE1;EXOSC9;EXPH5;FAM76B;FBXO11;FGFR1;FIP1L1;G3BP1;GADD45G;GGPS1;GNA13;GSK3B;GTPBP…
DOANE_BREAST_CANCER_ESR1_UP	> Genes up-regulated in breast cancer samples positive for ESR1 [GeneID=2099] compared to the ESR1 negative tumors.	0.203604	0.865858	0.826347	0.851356	105	ABAT;C9orf116;CA12;CACNG4;CELSR1;CFD;CRIP1;EEF1A2;EPS8L1;GATA3;GPRC5A;KCNK15;KRT18;MAP3K12;MUC1;NAT1;RET;RND1;SCUBE2;SELENBP1;SEMA3C;SLC44A4;SSH3;SYT1;SYT17;TBC1D9;TNNT1;TTC39A
STEIN_ESR1_TARGETS	> Genes regulated by ESR1 [GeneID=2099] in MCF-7 cells (breast cancer).	-0.263618	-0.985878	0.505201	0.864724	82	ABCG1;ABCG4;ATAD2;BTG3;CAP2;CHRNA5;DTL;GRIN2B;MCM10;MICB;NCAPG2;PCNA;POLE2;PRSS23;RAI14;RECQL;RFC4;SGK1;SLC27A2;SLC39A8;SMC4;TIAM1;TMPO;TSC22D2;ZWILCH
MASSARWEH_TAMOXIFEN_RESISTANCE_UP	> Genes up-regulated in breast cancer tumors (formed by MCF-7 xenografts) resistant to tamoxifen [PubChem=5376].	-0.222441	-1.03616	0.354244	0.868329	514	ABCC6;ACVR1;ACVR2A;ALCAM;ALDH1A3;ANK3;ANKRD22;ANXA3;ANXA7;ARF4;ARNTL;ASPH;ATP2B1;ATP2C2;B4GALT1;BAMBI;BBS4;BEX2;BTG3;C12orf49;C3orf70;CADPS2;CALML5;CBR1;CCNYL1;CD164;CD36;CD46;CDC14B;CDS1;CEACAM6;CENPV;CGN;CLCN3;CNIH4;COBLL1;COL1A2;COL5A2;CPD;CREB3L2;CRISP3;CYP2J2;DEGS1;DOCK11;EDN1;ELL2;EMP1;ENAH;EPB41L4A;EPB41L4B;ERBB4;FAM114A1;FAM129A;FAM76B;FAM84A;FAS;FERMT2;FGF13;FSIP1;FZD4;GAB1;GADD45G;GALNT…
PID_ERA_GENOMIC_PATHWAY	> Validated nuclear estrogen receptor alpha network	0.212258	0.809628	0.848718	0.875357	58	ABCA3;AP1B1;CCND1;COL18A1;DDX54;HDAC1;HDAC4;MPG;NCOA1;NCOR2;PDIA2;SAFB;STAT5A;UBE2M
BENPORATH_MYC_MAX_TARGETS	> Set 'Myc targets2': targets of c-Myc [GeneID=4609] and Max [GeneID=4149] identified by ChIP on chip in a Burkitt's lymphoma cell line; overlap set.	-0.207572	-0.988781	0.515294	0.877102	716	ABCB10;ABCE1;ADAM22;AGPS;AHCYL1;AIMP2;ALKBH1;AMD1;AMMECR1;ANAPC10;AP4S1;APPL1;ARHGEF7;ARID4A;ARL1;ASH2L;ATF6;ATG12;AZIN1;BARD1;BCKDHB;BLZF1;BTBD1;CACYBP;CAD;CALM2;CAPZA1;CCDC6;CCT8;CD164;CDKN1B;CEPT1;CKS2;CLCN3;CMAHP;CNOT2;CNOT4;COG5;COIL;COPS2;COPS3;CORO1C;COX7A2L;CREB1;CSDE1;CSTF3;CTSC;CWC27;CYTIP;DAP3;DDX10;DEGS1;DLEU1;DLEU2;DMTF1;DPM1;DYNC1LI1;EEA1;EEF1E1;EFTUD2;EIF2S1;ETF1;EXO1;FABP5;FBXO5;F…
STOSSI_RESPONSE_TO_ESTRADIOL	> Genes up-regulated by estradiol (E2) [PubChem=5757] in U2OS cells (osteosarcoma) expressing ESR1 or ESR2 [GeneID=2099;2100].	0.220914	0.793661	0.84596	0.880367	41	GJA1;IL24;KRT19;NR4A3;RET;SLC9A3R1
FRASOR_TAMOXIFEN_RESPONSE_UP	> Genes preferentially up-regulated in MCF-7 cells (breast cancer) by tamoxifen [PubChem=5376] but not by estradiol or fulvestrant (ICI 182780) [PubChem=5757;3478439].	-0.278535	-0.962781	0.511076	0.882385	49	ASCL1;CD44;DAB2;EFNB2;FAM129A;LASP1;OR7E14P;PGRMC1;PRPS1
YANG_BREAST_CANCER_ESR1_LASER_DN	> Genes down-regulated in laser microdissected (LCM) samples of early primary breast tumors expressing ESR1 [GeneID=2099] vs the ESR1 negative ones.	-0.288191	-0.992442	0.466019	0.887479	48	ANP32E;CXCR4;DSC2;FXR1;GPM6B;GPR37;HDAC2;HSPA14;IFRD1;KIF14;MPP6;ODC1;PLD1;PLS3;PPP1CB;PRKD3;RRP1B;SEC63;SERBP1;SGCE;SNX3;SYNCRIP;TCP1;UGT8
BHAT_ESR1_TARGETS_NOT_VIA_AKT1_DN	> Genes bound by ESR1 [GeneID=2099] and down-regulated by estradiol [PubChem=5757] in MCF-7 cells (breast cancer).	0.199447	0.812577	0.864943	0.889029	83	ALAD;ARMC7;ATP8B2;BCL2L1;DLL1;EDN2;GATA3;MEF2D;NPAS3;NRP1;PLEKHF1;RXRA;SPATA7;TCF7L2;ZFYVE1
SYED_ESTRADIOL_RESPONSE	> Genes responsive to estradiol [PubChem=5757] both in normal and cancer ovarian cell lines.	-0.340483	-0.951797	0.536752	0.898833	19	PPP2R5E;RAP2A;SNW1
BENPORATH_NANOG_TARGETS	> Set 'Nanog targets': genes upregulated and identified by ChIP on chip as Nanog [GeneID=79923] transcription factor targets in human embryonic stem cells.	-0.199522	-0.964066	0.597049	0.899722	874	AASDH;ABCB7;ABHD2;ACADM;ADO;AKIRIN1;ALKBH1;ALKBH7;ANGPT1;ANP32A;ANP32B;AP1S2;AP3B1;ARF4;ARHGAP11A;ARID5B;ATAD2;ATP11C;AXIN2;BAMBI;BCLAF1;C12orf60;C16orf72;C19orf54;C20orf194;C20orf96;CA2;CALB1;CALM2;CBX3;CDC123;CDC14B;CDC45;CDC7;CDK14;CDK17;CDYL;CEP95;CEPT1;CETN3;CITED2;CKS2;CLIC4;CLMP;CNBP;CNN2;CNN3;CSTF3;CXADR;CYP2R1;DCAF13;DCX;DDX20;DDX39A;DNAJC16;DPM1;DTNA;DUSP12;DUSP6;DYM;E2F3;EIF2A;EIF3D;EI…
DOANE_BREAST_CANCER_CLASSES_UP	> Genes up-regulated in ER(-) / PR(-) breast tumors (do not express ESR1 and PGR [GeneID=2099;5241]) with molecular similarity to ER(+) (class A) relative to the rest of the ER(-) / PR(-) samples (class B).	-0.27114	-0.995725	0.474843	0.899884	69	ABCC6;AGR2;ALCAM;APOD;AZGP1;CEACAM6;CLCA2;CPD;CRISP3;FOXA1;GALNT7;HMGCS2;KCNMA1;KMO;LASP1;LRIG1;LRRC31;MLPH;MPHOSPH6;PBLD;PIP;PRLR;REEP5;SIDT1;TFAP2B;TFF3;TOX3;XBP1
WANG_LMO4_TARGETS_DN	> Genes down-regulated in MCF7 cells (breast cancer) engineered to conditionally express LMO4 [GeneID=8543] by a Tet Off system.	-0.223915	-1.00852	0.446891	0.90145	322	ACSL3;AIMP2;AP3B1;ARCN1;ATAD1;ATP11C;BZW1;C9orf85;CASC3;CCDC58;CDC42;CGN;COBLL1;COG5;CPSF2;CWC27;DDX20;DDX46;DKC1;DNAJC7;DTNA;DUSP16;DYNC1LI2;EHMT1;EIF3D;ERCC4;EVL;EXOC1;FAF2;FBXO28;FKBP7;FLJ45513;FUNDC1;FUT8;FXR1;GPATCH4;GSTCD;HACL1;HEATR6;HIST1H1C;HIST1H4H;HMMR;HOXD8;IFITM3;INPP4B;IQGAP1;ITCH;LARS;LCA5L;LYRM2;MACC1;MAPK1IP1L;MAPK6;MED6;MRPS21;MTIF2;NDUFAF2;NEAT1;NFKBIZ;NGDN;NOL7;NUP88;OCLN;PDAP…
FRASOR_TAMOXIFEN_RESPONSE_DN	> Genes preferentially down-regulated in MCF-7 cells (breast cancer) by tamoxifen [PubChem=5376] but not by estradiol or fulvestrant (ICI 182780) [PubChem=5757;3478439].	-0.392644	-0.944473	0.540541	0.901667	11	GCSH;SOX9;STS
WANG_LMO4_TARGETS_UP	> Genes up-regulated in MCF7 cells (breast cancer) engineered to conditionally express LMO4 [GeneID=8543] by a Tet Off system.	-0.222246	-1.01114	0.423077	0.919342	331	ACY1;AGR2;APIP;ARG2;ARGLU1;AZI2;C21orf91;C5orf30;CBX3;CCDC14;CD47;CDC123;CDC23;CDV3;CENPK;CMAHP;CREB1;CREB3L2;CRLS1;CROCCP2;CRYZL1;CSNK1A1;CXCR4;DDIT4;DLG1;DMTF1;DPY19L1;DYRK1A;E2F3;ENAH;ETV6;FAM84A;FIGN;FUBP1;GAS5;GDPD1;GFM1;GLUD1;GLUL;GTDC1;GTF2A1;HMGB1;HNMT;HNRNPA1;HNRNPR;KRR1;LGALS8;LRRFIP1;LSM5;MAX;MDM4;MIPOL1;MORF4L1;MRPL10;MRPL30;MTMR12;N4BP2L2;NAA25;NAP1L1;NEAT1;NEK6;NET1;NFIA;NLN;NRIP1;N…
DOANE_BREAST_CANCER_ESR1_DN	> Genes down-regulated in breast cancer samples positive for ESR1 [GeneID=2099] compared to the ESR1 negative tumors.	-0.299277	-0.996307	0.44652	0.924356	43	ART3;CHST3;DSC2;IGF2BP3;MID1;SLPI;SOX11;ZIC1
CREIGHTON_ENDOCRINE_THERAPY_RESISTANCE_1	> The 'group 1 set' of genes associated with acquired endocrine therapy resistance in breast tumors expressing ESR1 and ERBB2 [GeneID=2099;2064].	-0.21941	-1.01632	0.409371	0.925483	483	ABI2;ACSS3;ADAMTS19;AIDA;ANKRD28;ANP32B;AP1S2;ARL3;ASNS;BARD1;BBIP1;BCL2;BTG2;C19orf54;C6orf48;CA2;CAP2;CCNB1IP1;CENPF;CSTA;DSP;DTNA;ECI2;EFHD1;EIF3M;ELF1;ELOVL2;EPS15L1;ESYT1;EVL;FAM102B;FARSB;FKBP5;FRMD6;FUT8;GOLIM4;GPATCH4;GPRASP2;GPX8;GRIA2;GTF3A;GTPBP3;H2AFJ;HAUS4;HMGN4;HOXC6;IGF1R;IMPDH2;IPO5;ISOC1;JAK1;LDLRAD3;LRRFIP2;MAP3K1;MDFIC;MEST;MGP;MIS18BP1;MRPL52;MRPS21;MYBL1;NAP1L2;NLN;NPY1R;NRIP…
WESTON_VEGFA_TARGETS_12HR	> Genes up-regulated in MMEC cells (myometrial endothelium) at 12 h after VEGFA [GeneID=7422] stimulation.	-0.229379	-0.704479	0.895833	0.972082	28	COL1A2;COL6A3;DLEU2;MEST;MGP;SGCE;SP3;TFPI2
HOWLIN_CITED1_TARGETS_1_DN	> Genes down-regulated in mammary glands from the CITED1 [GeneID=4435] knockout mice: homozygotic vs. heterozygotic animals.	-0.275533	-0.876974	0.691508	0.985129	33	ABCB7;AMACR;ANGEL2;ASPH;BTBD1;CRYAB;HIF1A;JAK1;LIN7C;NR1D2;RAD51AP1;SERINC1;SLC25A24;TFRC;UAP1
YANG_BREAST_CANCER_ESR1_BULK_UP	> Genes up-regulated in bulk samples from early primary breast tumors expressing ESR1 [GeneID=2099] vs the ESR1 negative samples.	-0.236661	-0.704859	0.866667	0.987479	25	ABCG1;AGGF1;BLVRA;DNALI1;ELOVL5;FOXA1;MYO5C;PPP1R3C;PTP4A2;REEP5;TSPAN13
CLAUS_PGR_POSITIVE_MENINGIOMA_UP	> Genes up-regulated in meningioma samples positive for PGR [GeneID=5241] compared to those without the receptor.	-0.254727	-0.574365	0.958484	0.988204	9	NDUFA6;SERPINB1;SNRPD3
GO_ESTROGEN_RECEPTOR_BINDING	> Interacting selectively and non-covalently with an estrogen receptor.	-0.227396	-0.725108	0.899671	0.989353	36	DNMT1;NCOA6;NRIP1;PCNA;PHB2;PPID;PRMT2;TRIP4;XBP1
WESTON_VEGFA_TARGETS_6HR	> Genes up-regulated in MMEC cells (myometrial endothelium) at 6 h after VEGFA [GeneID=7422] stimulation.	-0.217093	-0.742652	0.881978	0.990888	46	BMP4;COL1A2;COL6A3;ESR1;MEST;MGP;NID2;PRKAB1;SEMA5A;SGCE;SHC3;SP3;TFPI2;TNFSF10;VCAN
PID_ERB_GENOMIC_PATHWAY	> Validated nuclear estrogen receptor beta network	-0.247449	-0.625719	0.933333	0.992028	13	SMARCA4;UBA3
WANG_CLIM2_TARGETS_UP	> Genes up-regulated in MCF7 cells (breast cancer) engineered to conditionally express a dominant negative form of CLIM2 [GeneID=8861] by a Tet Off system.	-0.197085	-0.84946	0.852055	0.9933	217	ABI2;ARG2;ARIH2;BVES;C9orf85;CCDC59;CCNG2;CEACAM1;CTDSPL2;CTNNA1;DDIT4;DLEU2;DNAJC10;FGFR1;GLUL;GPATCH4;GSPT1;IQCK;KIF5A;KRIT1;LOC155060;MERTK;MET;MYB;MYL12A;NEDD1;NFYB;PDS5B;POGZ;POLH;PPP2R5E;PPP6R3;PTPN12;SLC35E3;SLITRK6;SMC4;SPDYE1;TFDP1;TIMP3;TMPO;UBXN10;USP6;WDR61;XPO1;ZCCHC4;ZCCHC8;ZNF93

## Sheet: ST2_TCGADEGWebGestalt
geneSet	Description	enrichmentScore	normalizedEnrichmentScore	pValue	FDR	leadingEdgeId	Genes
YANG_BREAST_CANCER_ESR1_DN	> Genes down-regulated in early primary breast tumors expressing ESR1 [GeneID=2099] vs the ESR1 negative ones.	-0.763283	-1.78546	0	0.000981469	10479;10950;53335;8842;55689;3945;23229;1001;7091;2171;5918;2568;23321;84617;6422	ARHGEF9;BCL11A;BTG3;CDH3;FABP5;GABRP;LDHB;PROM1;RARRES1;SFRP1;SLC9A6;TLE4;TRIM2;TUBB6;YEATS2
DOANE_BREAST_CANCER_ESR1_DN	> Genes down-regulated in breast cancer samples positive for ESR1 [GeneID=2099] compared to the ESR1 negative tumors.	-0.679357	-1.71829	0	0.00637955	11341;4316;53335;5268;4281;2173;152015;5918;2568;51442;8424;2296;9469;57348;1410;6422;1956;1824	BBOX1;BCL11A;CHST3;CRYAB;DSC2;EGFR;FABP7;FOXC1;GABRP;MID1;MMP7;RARRES1;ROPN1B;SCRG1;SERPINB5;SFRP1;TTYH1;VGLL1
DOANE_BREAST_CANCER_ESR1_UP	> Genes up-regulated in breast cancer samples positive for ESR1 [GeneID=2099] compared to the ESR1 negative tumors.	0.3937	1.8048	0	0.0258121	5304;80736;4582;27134;629;2099;4646;22996;54869;9;27289;51097;7802;10103;79838;2593;9620;51466;563;81563;4602;79083;9518;3169;5174;2625;2066	AZGP1;C1orf21;CELSR1;CFB;DNALI1;EPS8L1;ERBB4;ESR1;EVL;FOXA1;GAMT;GATA3;GDF15;MLPH;MUC1;MYB;MYO6;NAT1;PDZK1;PIP;RND1;SCCPDH;SLC44A4;TJP3;TMC5;TSPAN1;TTC39A
CREIGHTON_AKT1_SIGNALING_VIA_MTOR_DN	> Genes in the AKT1 [GeneID=207] pathway which depend on MTOR [GeneID=2475], sensitive to RAD001 (everolimus) [PubChem=6442177].	0.541432	1.87572	0.00970874	0.0264417	5050;533;10519;10103;7529;51330;10043	ATP6V0B;CIB1;PAFAH1B3;TNFRSF12A;TOM1;TSPAN1;YWHAB
HUANG_DASATINIB_RESISTANCE_UP	> Genes whose expression positively correlated with sensitivity of breast cancer cell lines to dasatinib [PubChem=3062316].	-0.589909	-1.55617	0.00101523	0.08686	182;5099;27242;26064;143903;8540;56034;22936;831;3428;170954;6764;131566;6591;2152;11167;54101;5621;55323;800;4651;8644;118429;115207;7048;55742;152137;1956;857;858;51474;301;84441	AGPS;AKR1C3;ANTXR2;ANXA1;CALD1;CAST;CAV1;CAV2;CCDC50;DCBLD2;EGFR;ELL2;F3;FSTL1;IFI16;JAG1;KCTD12;LARP6;LAYN;LIMA1;MAML2;MYO10;PARVA;PCDH7;PDGFC;PPP1R18;PRNP;RAI14;RIPK4;SNAI2;ST5;TGFBR2;TNFRSF21
DOANE_BREAST_CANCER_CLASSES_DN	> Genes down-regulated in ER(-) / PR(-) breast tumors (do not express ESR1 and PGR [GeneID=2099;5241]) with molecular similarity to ER(+) (class A) relative to the rest of the ER(-) / PR(-) samples (class B).	-0.640061	-1.56003	0.00544662	0.109597	79791;79745;23301;9061;7913;2296;9469;25937;1824	CHST3;CLIP4;DEK;DSC2;EHBP1;FBXO31;FOXC1;PAPSS1;WWTR1
HOFFMAN_CLOCK_TARGETS_UP	> Genes up-regulated in MCF7 cells (breast cancer) upon knockdown of CLOCK [GeneID=9575] by RNAi that also belong to the highest confidence network (according to Ingenuity Pathway Analysis).	-0.802258	-1.51805	0.014885	0.119739	948;301	ANXA1;CD36
FRASOR_TAMOXIFEN_RESPONSE_DN	> Genes preferentially down-regulated in MCF-7 cells (breast cancer) by tamoxifen [PubChem=5376] but not by estradiol or fulvestrant (ICI 182780) [PubChem=5757;3478439].	-0.714966	-1.4908	0.0221402	0.147711	412;29116;2653;30844	EHD4;GCSH;MYLIP;STS
WILLIAMS_ESR2_TARGETS_DN	> Genes uniquely down-regulated in T47D cells (breast cancer) by induction of ESR2 [GeneID=2100] expression in the Tet-Off system.	-0.715807	-1.44313	0.0381194	0.1589	6144;1906	EDN1;RPL21
WESTON_VEGFA_TARGETS_12HR	> Genes up-regulated in MMEC cells (myometrial endothelium) at 12 h after VEGFA [GeneID=7422] stimulation.	-0.599986	-1.44997	0.0265487	0.164669	7980;2669;6670;5021;364;4232;7431	AQP7;GEM;MEST;OXTR;SP3;TFPI2;VIM
SETLUR_PROSTATE_CANCER_TMPRSS2_ERG_FUSION_DN	> Genes down-regulated in prostate cancer samples bearing the fusion of TMPRSS2 with ERG [GeneID=7113;2078].	-0.743496	-1.46412	0.0273794	0.179469	25840;128	ADH5;METTL7A
YANG_BREAST_CANCER_ESR1_LASER_DN	> Genes down-regulated in laser microdissected (LCM) samples of early primary breast tumors expressing ESR1 [GeneID=2099] vs the ESR1 negative ones.	-0.568817	-1.45237	0.0190275	0.179732	23597;6624;23683;2950;8087;23231;6251;7852;23076;10123;5621;56922;6934;64778;8424;2296;5337;301;1824	ACOT9;ANXA1;ARL4C;BBOX1;CXCR4;DSC2;FNDC3B;FOXC1;FSCN1;FXR1;GSTP1;MCCC1;PLD1;PRKD3;PRNP;RRP1B;RSU1;SEL1L3;TCF7L2
STEIN_ESRRA_TARGETS_DN	> Genes down-regulated by ESRRA [GeneID=2101] only.	-0.523003	-1.42031	0.00606061	0.18871	140459;1545;4673;152;57498;3912;51174;8019;79665;6741;4281;25792;7693;25959;8697;6599;7013;23404;9697;4082;2186;5082;84617;5926;7048;858	ADRA2C;ARID4A;ASB6;BPTF;BRD3;CAV2;CDC23;CIZ1;CYP1B1;DHX40;EXOSC2;KANK2;KIDINS220;LAMB1;MARCKS;MID1;NAP1L1;PDCL;SMARCC1;SSB;TERF1;TGFBR2;TRAM2;TUBB6;TUBD1;ZNF134
CHAUHAN_RESPONSE_TO_METHOXYESTRADIOL_DN	> Genes down-regulated by 2-methoxyestradiol (2ME2) [PubChem=1573] in the MM.1S cell line (multiple myeloma) sensitive to dexamethasone [PubChem=5743].	-0.512186	-1.38885	0.00504541	0.209403	397;7329;26986;23399;23204;10383;6136;4833;7832;826;9168;10480;4924;1337;1487;11331;3015;3326;678;4673;9709;10577;6348;4124;4046;3033;5121;7184;8665;203068;4048;27335;4082;1975;5094;118;689;7094;25840;7431	ADD1;ARHGDIB;ARL6IP1;BTF3;BTG2;CAPNS1;CCL3;COX6A1;CTBP1;CTDNEP1;EIF3F;EIF3K;EIF3M;EIF4B;H2AFZ;HADH;HERPUD1;HSP90AB1;HSP90B1;LSP1;LTA4H;MAN2A1;MARCKS;METTL7A;NAP1L1;NME4;NPC2;NUCB1;PABPC1;PCBP2;PCP4;PHB2;RPL12;TLN1;TMSB10;TUBB;TUBB4B;UBE2I;VIM;ZFP36L2
BENPORATH_NOS_TARGETS	> Set 'NOS targets': genes upregulated and identified by ChIP on chip as targets of the transcription factors NANOG , OCT4, and Sox2 [GeneID=79923;5460;6657] (NOS) in human embryonic stem cells.	-0.510635	-1.39988	0.001	0.21805	25805;23363;83439;9425;6888;57633;11237;2521;81605;5771;7874;3428;57492;6423;55188;8028;7994;8805;8848;5393;3087;10363;1374;1809;2247;6222;677;3910;57456;23189;79158;55696;2260;1808;8505;55183;5082;5218;6418;9043;6189;120;56916;762;9839;6422;23291;688	ADD3;ARID1B;BAMBI;CA4;CDK14;CDYL;CPT1A;DPYSL2;DPYSL3;EXOSC9;FBXW11;FGF2;FGFR1;FUS;GNPTAB;HHEX;HMG20A;IFI16;KANK1;KAT6A;KIAA1143;KLF5;LAMA4;LRRN1;MLLT10;OBSL1;PARG;PDCL;PTPN2;RBM22;RIC8B;RIF1;RNF24;RPS18;RPS3A;SET;SFRP1;SFRP2;SMARCAD1;SPAG9;TALDO1;TCF7L1;TRIM24;TSC22D1;URM1;USP7;ZEB2;ZFP36L1
GO_REGULATION_OF_INTRACELLULAR_ESTROGEN_RECEPTOR_SIGNALING_PATHWAY	> Any process that modulates the frequency, rate or extent of the activity of an intracellular estrogen receptor signaling pathway.	-0.589543	-1.39249	0.0646221	0.218339	29966;55325;6502;11331;4848;5469;25959;1655;23019	CNOT1;CNOT2;DDX5;KANK2;MED1;PHB2;SKP2;STRN3;UFSP2
GO_NEGATIVE_REGULATION_OF_INTRACELLULAR_ESTROGEN_RECEPTOR_SIGNALING_PATHWAY	> Any process that stops, prevents, or reduces the frequency, rate or extent of the activity of an intracellular estrogen receptor signaling pathway.	-0.668839	-1.3509	0.109395	0.287767	29966;11331;4848;25959;23019	CNOT1;CNOT2;KANK2;PHB2;STRN3
WESTON_VEGFA_TARGETS_6HR	> Genes up-regulated in MMEC cells (myometrial endothelium) at 6 h after VEGFA [GeneID=7422] stimulation.	-0.517664	-1.33484	0.0553814	0.313089	652;716;7374;7980;2669;6670;5021;9037;364;4232;7431	AQP7;BMP4;C1S;GEM;MEST;OXTR;SEMA5A;SP3;TFPI2;UNG;VIM
CREIGHTON_AKT1_SIGNALING_VIA_MTOR_UP	> Genes in the AKT1 [GeneID=207] pathway which are independent of MTOR [GeneID=2475], insensitive to RAD001 (everolimus) [PubChem=6442177].	0.363059	1.29029	0.109375	0.334928	27237;27134;638;22883;55658;10972;51094;1365;11221;997	ADIPOR1;ARHGEF16;BIK;CDC34;CLDN3;CLSTN1;DUSP10;RNF126;TJP3;TMED10
BENPORATH_OCT4_TARGETS	> Set 'Oct4 targets': genes upregulated and identified by ChIP on chip as OCT4 [GeneID=5460] transcription factor targets in human embryonic stem cells.	-0.466873	-1.30492	0.004	0.34651	25805;23363;56288;83439;9425;64794;6888;57633;11237;2521;81605;5771;6161;2627;7874;29896;3428;57492;2719;347902;6423;122830;2619;55188;8028;55100;7994;22882;8805;55633;3148;10904;8848;55341;5393;3087;10363;9529;1374;130497;1809;2247;6222;677;4215;3910;57456;23189;6925;64321;79158;55696;2260;1808;9329;8505;55183;5082;10580;5218;6418;6938;9043;6189;120;56916;762;9839;6422;4212;23291;688	ADD3;AMIGO2;ARID1B;BAG5;BAMBI;BLCAP;CA4;CDK14;CDYL;CPT1A;DDX31;DPYSL2;DPYSL3;EXOSC9;FBXW11;FGF2;FGFR1;FUS;GAS1;GATA6;GNPTAB;GPC3;GTF3C4;HHEX;HMG20A;HMGB2;IFI16;KANK1;KAT6A;KIAA1143;KLF5;LAMA4;LRRN1;LSG1;MAP3K3;MEIS2;MLLT10;NAA30;OBSL1;OSR1;PARD3;PARG;PDCL;PTPN2;RBM22;RIC8B;RIF1;RNF24;RPL32;RPS18;RPS3A;SET;SFRP1;SFRP2;SMARCAD1;SORBS1;SOX17;SPAG9;TALDO1;TBC1D22B;TCF12;TCF4;TCF7L1;TRA2A;TRIM24;TSC22…
CLAUS_PGR_POSITIVE_MENINGIOMA_UP	> Genes up-regulated in meningioma samples positive for PGR [GeneID=5241] compared to those without the receptor.	-0.704394	-1.30916	0.116645	0.351857	57419;84162	KIAA1109;SLC24A3
CLAUS_PGR_POSITIVE_MENINGIOMA_DN	> Genes down-regulated in meningioma samples positive for PGR [GeneID=5241] compared to those without the receptor.	-0.619522	-1.31428	0.12285	0.354945	1909;4071;5159;91010;25825;6659;9448;11167;57493	BACE2;EDNRA;FMNL3;FSTL1;HEG1;MAP4K4;PDGFRB;SOX4;TM4SF1
CHIN_BREAST_CANCER_COPY_NUMBER_DN	> Genes from common regions of losses observed in more than 15% of 148 primary breast cancer tumors.	-0.602511	-1.291	0.14994	0.370848	1508;3265;2175;3998;5157;3630;1028;29123	ANKRD11;CDKN1C;CTSB;FANCA;HRAS;INS;LMAN1;PDGFRL
BENPORATH_ES_CORE_NINE_CORRELATED	> Breast cancer compendium: 100 transcription regulators showing most correlated expression with the 9 'embryonic stem cell' transcription factors that are preferentially and coordinately overexpressed in the high-grade, ER-negative breast cancer tumors.	-0.474983	-1.28445	0.041498	0.374267	4605;2968;3607;811;8726;9319;11169;2019;7027;1051;5933;4783;6749;6722;64425;83439;64764;29842;2627;6829;4603;4904;53335;55689;6659;3148;3096;4609;865;2120;9925;4781;51442;7913;2296;6663;25937;3400;7029;688	BCL11A;CALR;CBFB;CEBPB;CREB3L2;DEK;EED;EN1;ETV6;FOXC1;FOXK2;GATA6;GTF2H4;HIVEP1;HMGB2;ID4;KLF5;MYBL1;MYBL2;MYC;NFIB;NFIL3;POLR1E;RBL1;SOX10;SOX4;SRF;SSRP1;SUPT5H;TCF7L1;TFCP2L1;TFDP1;TFDP2;TRIP13;VGLL1;WDHD1;WWTR1;YBX1;YEATS2;ZBTB5
DUTERTRE_ESTRADIOL_RESPONSE_24HR_DN	> Genes down-regulated in MCF7 cells (breast cancer) at 24 h of estradiol [PubChem=5757] treatment.	-0.441503	-1.25541	0	0.397848	83439;8365;22998;64764;4128;84144;202333;7764;734;55227;57669;4643;56950;54622;2627;29896;288;831;255488;196;4507;90;55122;2946;54800;7342;165215;57181;1948;4133;7113;6659;59343;8626;3912;55690;51347;8835;2495;1021;6591;961;55279;1827;1501;8507;91663;4281;152007;9448;2122;23187;2803;1001;10123;144165;23554;80315;94103;390;2181;57205;54101;135112;56243;4430;5782;84159;677;93134;7095;1730;151987;80…	ACSL3;ACVR1;AHR;AKIRIN2;ANK3;ANXA3;APPL2;ARID5B;ARL15;ARL4C;ATP10D;ATP2B1;CAB39;CALCOCO1;CALD1;CAST;CD47;CDH3;CDK6;CMYA5;CPEB4;CREB3L2;CTNND2;DIAPH2;DOCK11;DUSP1;EDN1;EFNB2;EGR1;ENC1;EPB41L2;EPB41L5;FAM171B;FBXO38;FERMT2;FTH1;FZD7;GAB1;GATA6;GLIPR2;GOLGA4;GSTM2;HIST1H4H;IL1R1;KIAA1109;KIAA1217;KLF5;KLF6;KLHL24;LAMB1;LARP6;LIMA1;LIMCH1;LRRC1;MAOA;MAP2;MAP4K4;MARCKS;MATN2;MCCC1;MECOM;MID1;MME;MSRB3…
SOTIRIOU_BREAST_CANCER_GRADE_1_VS_3_UP	> Up-regulated genes whose expression correlated with histologic grade of invasive breast cancer tumors: comparison of grade 1 vs grade 3.	-0.460106	-1.25944	0.045045	0.401953	9156;26519;6182;24137;9134;8318;11339;51203;55165;23397;10403;1869;146909;84790;6472;83461;1894;9212;9133;6491;9787;64151;11130;9700;3832;4751;9833;23234;2305;3833;10460;1033;890;4173;9232;4288;4171;55388;29980;6636;55355;699;3925;23475;5888;10112;891;7153;4085;79075;29095;10615;4521;10963;79980;54069;6790;4605;1349;8914;4001;705;3052;3838;9319;25788;29127;10204;54892;4141;5984;4175;9837;1017;729…	AURKA;AURKB;BUB1;BYSL;CCNA2;CCNB1;CCNB2;CCNE2;CCT5;CDC45;CDCA3;CDK2;CDKN3;CENPN;CEP55;COX7B;DLGAP5;DNAJC9;DONSON;DSCC1;DSN1;E2F1;ECT2;ESPL1;EXO1;FEN1;FOXM1;GINS1;GMPS;GTPBP4;H2AFV;H2AFZ;HCCS;HJURP;JMJD6;KIF11;KIF18B;KIF20A;KIF4A;KIFC1;KPNA2;LMNB1;MAD2L1;MARS;MCM10;MCM2;MCM3;MCM4;MCM6;MELK;MIS18A;MKI67;MRPL12;MRPL15;MYBL2;NCAPG;NCAPG2;NCAPH;NDC80;NEK2;NME1;NUDT1;NUP93;NUSAP1;NUTF2;OIP5;ORMDL2;PDSS…
WILLIAMS_ESR1_TARGETS_UP	> The 'ER-alpha profile': genes up-regulated in T47D cells (breast cancer, ESR2 [GeneID=2100] Tet-Off) upon activation of ESR1 [GeneID=2099] by estradiol (E2) [PubChem=5757].	-0.535301	-1.26848	0.139821	0.407265	10439;7057;3487;7164;1836;3148;6387	CXCL12;HMGB2;IGFBP4;OLFM1;SLC26A2;THBS1;TPD52L1
MASSARWEH_RESPONSE_TO_ESTRADIOL	> Genes rapidly up-regulated in breast cancer cell cultures by estradiol [PubChem=5757].	-0.480153	-1.26164	0.104615	0.411961	1960;54898;25987;5932;55374;90627;54840;949;8624;55573;5366;10439;5104;3487;7164;4603;1836;4133;6659;26509;22882;150;6387;7071;22836;120	ADD3;ADRA2A;APTX;CDV3;CXCL12;EGR3;ELOVL2;IGFBP4;KLF10;MAP2;MYBL1;MYOF;OLFM1;PMAIP1;PSMG1;RBBP8;RHOBTB3;SCARB1;SERPINA5;SLC26A2;SOX4;STARD13;TMCO6;TPD52L1;TSKU;ZHX2
YANG_BREAST_CANCER_ESR1_UP	> Genes up-regulated in early primary breast tumors expressing ESR1 [GeneID=2099] vs the ESR1 negative ones.	0.35437	1.30208	0.0571429	0.423907	79026;2099;9778;9;54681;79083;323;2625;2066	AHNAK;APBB2;ERBB4;ESR1;GATA3;KIAA0232;MLPH;NAT1;P4HTM
GO_ESTROGEN_RECEPTOR_BINDING	> Interacting selectively and non-covalently with an estrogen receptor.	-0.503057	-1.22734	0.17481	0.478277	9611;2521;11331;5469;1655;5481;1499;5468;23019;64324	CNOT1;CTNNB1;DDX5;FUS;MED1;NCOR1;NSD1;PHB2;PPARG;PPID
DEBOSSCHER_NFKB_TARGETS_REPRESSED_BY_GLUCOCORTICOIDS	> NF-kB-driven pro-inflammatory genes that are negatively regulated by glucocorticoids.	-0.574329	-1.213	0.234583	0.514508	6348;3569;4254;1906	CCL3;EDN1;IL6;KITLG
BENPORATH_MYC_TARGETS_WITH_EBOX	> Set 'Myc targets1': targets of c-Myc [GeneID=4609] identified by ChIP on chip in cultured cell lines, focusing on E-box-containing genes; high affinity bound subset	-0.411073	-1.15241	0.122	0.567289	7465;1636;5915;10428;4193;7295;4839;71;7428;328;4683;1019;2950;6223;1622;6157;2588;2597;8165;3015;3326;7169;652;678;6838;60;5757;2592;217;9709;4830;8841;1977;6194;1050;7150;6147;5245;6143;54888;3043;3660;5997;51;51125;23521;894;5160;6257;5481;3590;11016;3181;324;6938;4691;3178;7705;3688;26819	ACE;ACOX1;ACTB;ACTG1;AKAP1;ALDH2;APC;APEX1;ATF7;BMP4;CCND2;CDK4;CEBPA;CFDP1;DBI;EIF4E;GALNS;GALT;GAPDH;GOLGA7;GSTP1;H2AFZ;HBB;HDAC3;HERPUD1;HNRNPA1;HNRNPA2B1;HSP90AB1;IL11RA;IRF2;ITGB1;MDM2;NBN;NCL;NME1;NOP2;NSUN2;PDHA1;PHB;PPID;PTMA;RARB;RGS2;RPL13A;RPL19;RPL23A;RPL27A;RPS19;RPS6;RXRB;SNORD32A;SURF6;TCF12;TOP1;TPM2;TXN;VHL;WEE1;ZFP36L2;ZNF146
DUTERTRE_ESTRADIOL_RESPONSE_6HR_DN	> Genes down-regulated in MCF7 cells (breast cancer) at 6 h of estradiol [PubChem=5757] treatment.	-0.420684	-1.12398	0.243952	0.569615	255488;4507;54800;165215;1021;1827;1501;23554;4430;84159;55075;619279;2908;7402;22925;5734;3554;4311;51474	ARID5B;CDK6;CTNND2;FAM171B;IL1R1;KLHL24;LIMA1;MME;MTAP;MYO1B;NR3C1;PLA2R1;PTGER4;RCAN1;RNF144B;TSPAN12;UACA;UTRN;ZNF704
CHENG_IMPRINTED_BY_ESTRADIOL	> Genes whose CpG islands became hypermethylated in breast progenitor cells pre-exposed to estradiol [PubChem=5757].	-0.443742	-1.19429	0.167518	0.570654	10956;4904;51026;26269;171017;54386;3191;3735;25928;147923;677;80817;5152;79966;6996;7068;1959;23332;84668	CEP44;CLASP1;EGR2;FAM126A;FBXO8;GOLT1B;HNRNPL;KARS;OS9;PDE9A;SCD5;SOSTDC1;TDG;TERF2IP;THRB;YBX1;ZFP36L1;ZNF384;ZNF420
MIKI_COEXPRESSED_WITH_CYP19A1	> Nuclear receptors whose expression correlated with that of aromatase (CYP19A1) [GeneID=1588] in a panel of breast cancer biopsies.	-0.69982	-1.15519	0.27259	0.571878	7067	THRA
DUTERTRE_ESTRADIOL_RESPONSE_24HR_UP	> Genes up-regulated in MCF7 cells (breast cancer) at 24 h of estradiol [PubChem=5757] treatment.	-0.391261	-1.10147	0.181	0.574289	3613;5982;81620;63922;9212;9133;10682;5111;79172;6491;9787;2288;64151;7298;10733;11130;9700;3832;29089;221150;6478;9833;4796;2305;5570;7083;7031;6119;55038;3833;140707;5424;10460;890;5425;10036;254263;124222;4173;2674;8645;9232;4678;4288;4277;4171;672;25800;55388;64858;55872;9401;9687;3070;113130;118980;11057;699;2177;3925;1662;374393;402778;55540;23649;7517;5888;10293;9368;85004;4886;283120;8208…	ABHD2;ARHGAP11A;ATAD2;AURKA;AURKB;BARD1;BRCA1;BRI3BP;BUB1;CA12;CCDC34;CCNA2;CCNB2;CDC6;CDCA4;CDCA5;CDCA7;CDCA7L;CDK2;CDT1;CENPN;CENPO;CEP78;CHAF1A;CHAF1B;CHPT1;CHTF18;CNIH2;CTSD;CXCL12;DCLRE1B;DDX10;DEPDC1B;DLGAP5;DSCC1;DSN1;DUT;EBP;ELOVL2;ESPL1;EXOSC2;FAM111B;FANCA;FANCC;FANCD2;FANCG;FEN1;FIGNL1;FKBP4;FKBP5;FOXM1;GFRA1;GGH;GINS1;GINS3;GMNN;GREB1;H19;HAUS8;HELLS;HIST1H1C;HR;IFITM10;IGFBP4;IL17RB;…
STEIN_ESRRA_TARGETS_RESPONSIVE_TO_ESTROGEN_DN	> Genes down-regulated by estradiol [PubChem=5757] and down-regulated by ESRRA [GeneID=2101] in MCF-7 cells (breast cancer).	-0.456413	-1.1395	0.276302	0.57459	4277;4171;55388;10051;444;9060;55055;10486;8408;29028;11169;54892;4175;6240;990;26064;10439;6502;2237;10950;26509;64785;7112	ASPH;ATAD2;BTG3;CAP2;CDC6;FEN1;GINS3;MCM10;MCM2;MCM6;MICB;MYOF;NCAPG2;OLFM1;PAPSS2;RAI14;RRM1;SKP2;SMC4;TMPO;ULK1;WDHD1;ZWILCH
BENPORATH_NANOG_TARGETS	> Set 'Nanog targets': genes upregulated and identified by ChIP on chip as Nanog [GeneID=79923] transcription factor targets in human embryonic stem cells.	-0.393326	-1.12571	0.028	0.574857	9249;7465;214;11030;79728;9168;5915;55011;26003;29110;55298;65084;6801;9054;10370;871;5859;57606;57466;64318;9658;65083;80198;8125;64427;7296;4088;8325;10512;25805;51428;5527;23363;51188;11180;1337;192286;83439;9425;84516;6888;9100;8087;55284;7764;9611;57633;6139;5828;11237;6625;6827;9217;5599;8313;2521;5682;81605;153562;5771;6161;5018;22936;2627;7874;3015;4836;6626;23580;392;3428;84938;6207;5512…	ADD3;AKIRIN2;ALCAM;AMIGO2;AMOTL1;ANP32A;ANP32B;ANXA1;AP3B1;ARHGAP1;ARID1B;ARID5B;ATG4C;AXIN2;BAG5;BAG6;BAMBI;BLCAP;BRK1;CA4;CACHD1;CALD1;CAND1;CAV1;CDC42EP4;CDK14;CDK6;CDYL;CELF2;CEP95;CETN3;CFL1;CITED2;CLMP;CNBP;CNOT8;COX6A1;CPT1A;CS;CYB5B;CYP1B1;DCTN5;DDX18;DDX41;DDX5;DHRS3;DHX38;DPYSL2;DPYSL3;EEF1E1;EHBP1;EHD4;EIF3F;EIF4B;EIF4G2;ELL2;EXOSC9;EXTL2;FAM192A;FAT1;FBLN1;FBXO31;FBXW11;FGF2;FGFR1;FOX…
FRASOR_RESPONSE_TO_ESTRADIOL_DN	> Genes down-regulated in MCF-7 cells (breast cancer) by estradiol (E2) [PubChem=5757].	-0.441069	-1.17477	0.178138	0.575172	6623;3912;10397;1891;8507;390;4430;23531;10020;1316;306;2799;1843;5934;3554;4147	ANXA3;DUSP1;ECH1;ENC1;GNE;GNS;IL1R1;KLF6;LAMB1;MATN2;MMD;MYO1B;NDRG1;RBL2;RND3;SNCG
BENPORATH_SOX2_TARGETS	> Set 'Sox2 targets': genes upregulated and identified by ChIP on chip as SOX2 [GeneID=6657] transcription factor targets in human embryonic stem cells.	-0.401536	-1.14291	0.026	0.575607	57466;64318;9658;65083;80198;8125;55892;7296;4088;328;25805;5527;23363;10493;51773;2176;83439;28973;9425;9788;6888;55284;7764;57633;29088;11237;2521;81605;6617;5771;5018;7874;29896;3550;6626;392;1315;3428;55122;6483;3326;10565;10672;63899;23594;6668;57532;57492;26520;6156;6423;7342;122830;125476;55188;23201;1070;8028;4711;23708;59343;27430;379;144348;7994;51808;8737;7079;90799;8805;5514;1021;1014…	ABLIM1;ACOX1;ADD3;AKIRIN2;AMOTL1;ANP32A;ANP32B;AP3B1;APEX1;ARFGEF1;ARHGAP1;ARID1B;ARID5B;ARL4D;ARRDC3;BAMBI;CA4;CACHD1;CDH3;CDK12;CDK14;CDK6;CDYL;CEP95;CETN3;CFL1;CNOT8;COPB1;CPT1A;DDX5;DHX38;DPYSL2;DPYSL3;EIF3F;EIF4G2;EXOSC9;FAM168A;FANCC;FBXW11;FGF2;FGFR1;FOXJ2;FOXN3;FOXP1;FTL;FUS;FZD7;G3BP1;GNA13;GNAI1;GNPTAB;GRK6;GSPT2;HHEX;HMG20A;HNRNPA1;HNRNPA2B1;HNRNPC;HNRNPK;HNRNPL;HNRNPUL1;HSP90AB1;HSP90…
FRASOR_RESPONSE_TO_SERM_OR_FULVESTRANT_DN	> Genes down-regulated in MCF-7 cells (breast cancer) by selective estrogen receptor modulators (SERM) 4-hydroxytamoxifen, raloxifene, or ICI 182780 but not by estradiol [PubChem=44959;5035;3478439;5757].	-0.420645	-1.09731	0.322479	0.578994	2305;7083;890;10036;4150;4171;3925;23649;9654;5557;4521;10486;7862;6790;580;8914;4176;5426;3995;7465;4175;6240;4172;4522;5985;4609;23404	AURKA;BARD1;BRPF1;CAP2;CCNA2;CHAF1A;EXOSC2;FADS3;FOXM1;MAZ;MCM2;MCM3;MCM6;MCM7;MTHFD1;MYC;NUDT1;POLA2;POLE;PRIM1;RFC5;RRM1;STMN1;TIMELESS;TK1;TTLL4;WEE1
BENPORATH_ES_CORE_NINE	> Set 'Core 9': 'embryonic stem cell' transcription regulators that are preferentially and coordinately overexpressed in the high-grade, ER-negative breast cancer tumors.	-0.62009	-1.1782	0.284062	0.579162	688	KLF5
DAIRKEE_TERT_TARGETS_DN	> Genes down-regulated in non-spontaneously immortalizing (NSI) primary breast cancer tumor cultures upon expression of TERT [GeneID=7015] off a retroviral vector.	-0.437472	-1.18261	0.151668	0.579394	26084;221035;10439;26984;56950;9895;27067;1946;92255;284391;2878;60558;256949;152007;414777;9765;9931;55917;800;55193;4154;23014;114793;375743;10659;7048;1783	ARHGEF26;CALD1;CELF2;CTTNBP2NL;DYNC1LI2;EFNA5;FBXO21;FMNL2;GLIPR2;GPX3;GUF1;HCG18;HELZ;KANK3;LMBRD2;MBNL1;OLFM1;PBRM1;PTAR1;REEP3;SEC22A;SMYD2;STAU2;TECPR2;TGFBR2;ZFYVE16;ZNF844
WANG_LMO4_TARGETS_DN	> Genes down-regulated in MCF7 cells (breast cancer) engineered to conditionally express LMO4 [GeneID=8543] by a Tet Off system.	-0.409201	-1.15703	0.06	0.580048	25983;57532;11336;22794;2072;64062;8723;91942;6627;10471;1743;9821;5814;4152;8493;7150;56616;51174;11228;55680;79813;51552;201931;51606;23193;51520;353274;29979;57522;113612;51100;5062;153443;29766;8898;58533;2181;56681;135112;93487;8661;9320;9349;58517;59;96764;84246;23431;29116;56987;80314;6165;1211;8546;23197;10210;55696;6996;8992;9879;138241;5356;79893;253260;285855;10283;9101;1783;55255;2329…	ACSL3;ACTA2;AP3B1;AP4E1;ATP6V0E1;ATP6V1H;BBX;C9orf85;CASC3;CLTA;CWC27;CYP2U1;DDX46;DIABLO;DLST;DYNC1LI2;EHMT1;EIF3A;EPC1;ERCC4;EXOC3;FAF2;FBXW11;GANAB;GGNBP2;LARS;MAPK1IP1L;MBD1;MED10;MTMR2;MYLIP;NCOA7;NDUFAF2;NGDN;NUFIP2;PAK2;PFDN6;PLRG1;PPM1D;PURB;RAB14;RASSF8;RB1CC1;RBM22;RBM25;RBM26;RICTOR;RPL23;RPL35A;RPL7L1;RUFY2;SAR1A;SH3GLB1;SNRPA1;SNX4;SNX6;SRFBP1;SRGAP1;TDG;TGS1;TMEM192;TMOD3;TOP1;TOPOR…
MORF_ESR1	> Neighborhood of ESR1	-0.407236	-1.12704	0.220441	0.582413	2733;9786;4799;6199;22976;1394;4437;5284;9675;55669;4763;3603;1805;8805;9522;3660;8621;8425;7693;51585;4609;10845;57634;7402;364;3709;23085;80205;7029	AQP7;CDK13;CHD9;CLPX;CRHR1;DPT;EP400;ERC1;GLE1;IL16;IRF2;ITPR2;KIAA0586;LTBP4;MFN1;MSH3;MYC;NF1;NFX1;PAXIP1;PCF11;PIGR;RPS6KB2;SCAMP1;TFDP2;TRIM24;TTI1;UTRN;ZNF134
BHAT_ESR1_TARGETS_VIA_AKT1_DN	> Genes bound by ESR1 [GeneID=2099] and down-regulated by estradiol [PubChem=5757] in MCF-7 cells (breast cancer) expressing constitutevly active form of AKT1 [GeneID=207].	-0.448866	-1.18646	0.153846	0.583027	255488;11099;1948;79156;3912;1021;687;1001;80315;84632;5166;84159;5784;5934;3554;6645;2059	AFAP1L2;ARID5B;CDH3;CDK6;CPEB4;EFNB2;EPS8;IL1R1;KLF9;LAMB1;PDK4;PLEKHF1;PTPN14;PTPN21;RBL2;RNF144B;SNTB2
MASSARWEH_TAMOXIFEN_RESISTANCE_UP	> Genes up-regulated in breast cancer tumors (formed by MCF-7 xenografts) resistant to tamoxifen [PubChem=5376].	-0.409056	-1.16023	0.024	0.583217	3887;873;2589;729993;8347;58488;79837;55757;9249;214;51128;64097;57713;8867;65084;182;8879;6574;7296;5569;210;25805;2591;8821;2258;22998;56952;64764;406;9788;56034;55227;221178;5862;55975;22936;56852;288;831;11014;255488;55958;90;10479;51528;113263;9314;7060;9921;57532;5887;355;51026;51272;3202;10788;10950;1362;389337;165215;7077;3069;5019;604;1021;22906;3488;92;151195;1827;23471;64411;8507;1182;…	ACSL1;ACVR1;ACVR2A;AKTIP;ALAD;ALCAM;ANK3;ANXA3;ARAP3;ARHGEF37;ARNTL;ATP2B1;BAMBI;BCL6;BET1L;BTG3;C6orf62;CAB39;CAST;CAV2;CBR1;CCNYL1;CD36;CDH3;CDK6;CLCN3;CPD;CREB3L2;CTSO;DAG1;DHRS3;DIAPH2;DOCK11;EBF1;EDN1;ELL2;EMP1;ENC1;EPB41L2;EPB41L4A;EYA2;FAM13A;FAM171B;FAS;FCHSD2;FERMT2;FGF13;FZD4;GAB1;GALNT1;GALNT3;GLCCI1;GLTP;GOLT1B;HDLBP;HIST1H2BC;HNRNPC;HOXA5;IGFBP5;IL1R1;INPP4B;IQGAP2;JAG1;JKAMP;KANK1;K…
STEIN_ESRRA_TARGETS	> Genes regulated by ESRRA [GeneID=2101] in MCF-7 cells (breast cancer).	-0.385758	-1.10158	0.115	0.584823	23361;5236;55544;4883;55344;10939;9945;56947;7385;5859;65083;6624;4723;9308;92609;4924;51102;56940;4719;23210;1075;10422;813;1317;3612;80143;29088;23590;8802;54972;11021;8165;1352;5018;2237;140459;1545;4704;63899;9334;66008;23099;4967;2946;5213;10090;4131;4673;1431;80196;10950;152;309;1743;8028;4711;65981;10592;3912;51174;7375;8835;8019;51735;5245;79665;7419;4286;4976;6741;4281;23548;65003;23011;…	ABLIM1;ACACB;ADRA2C;AFF1;AFG3L2;AKAP1;ANXA6;ARID4A;ARL2BP;ASB6;B4GALT5;BPTF;BRD3;BTG3;CALU;CAPRIN2;CAV2;CD83;CDC23;CFLAR;CIAPIN1;CIZ1;COQ9;COX10;CPT1A;CS;CTSC;CXCL12;CYP1B1;DHX40;DLST;DSG2;DUSP1;DUSP22;EHHADH;EIF3K;EXOSC2;FEN1;FOXC1;FSCN1;GFPT2;GM2A;GSTM2;IDH3A;IMPA1;ISCA1;ISCU;JMJD6;KANK2;LAMB1;LIFR;MAFB;MAP1B;MARCKS;MECR;METTL7A;MFF;MID1;MITF;MLLT10;MLYCD;MRPL11;MRPL15;NAP1L1;NDRG2;NDUFA9;NDUFB…
FUJII_YBX1_TARGETS_DN	> Genes down-regulated in MCF-7 cells (breast cancer) after knockdown of YBX1 [GeneID=4904] by RNAi.	-0.409715	-1.14388	0.139418	0.586591	1678;4085;9493;26147;57045;55789;5557;54962;83690;3978;53340;4605;8914;29028;4001;84930;83879;4176;157506;655;9319;5412;445347;25788;64105;6941;5747;22916;55270;6907;1627;54892;5984;204851;4175;6240;6749;1017;79801;56890;1854;990;10951;5257;7443;10422;813;55839;11270;9217;6502;94239;835;7852;2237;10198;55660;2316;4172;4603;1836;5887;5983;3069;2878;63979;22948;5019;5591;7374;5514;8148;3191;1182;11…	ARIH2;ATAD2;BMP7;CALU;CASP2;CBX1;CCT5;CDC23;CDC6;CDCA7;CDK2;CENPK;CENPN;CLCN3;CRISPLD1;CXCR4;DBN1;DEPDC1B;DHFR;DUT;ERCC8;FABP5;FEN1;FIGNL1;FLNA;GPX3;H2AFV;HADH;HDLBP;HIPK1;HNRNPL;IPO5;KIF23;LIG1;LMNB1;MAD2L1;MASTL;MBNL1;MCM3;MCM6;MCM7;MDM1;MPHOSPH9;MYBL1;MYBL2;NCAPG2;NCBP2;NRM;NUDT15;OXCT1;PHF19;PHKB;PPP1R10;PRIM1;PRKDC;PRPF40A;PRR3;PTK2;RAD23B;RAD54B;RDH10;RECK;RFC3;RFC4;RFC5;RRM1;SHCBP1;SKP2;SL…
CHIN_BREAST_CANCER_COPY_NUMBER_UP	> Genes from common regions of gains observed in more than 15% of 148 primary breast cancer tumors.	-0.480733	-1.10337	0.373853	0.589324	7153;595;6790;4605;1434;5747;7764;7067;8202;5469;4609	AURKA;CCND1;CSE1L;MED1;MYBL2;MYC;NCOA3;PTK2;THRA;TOP2A;ZNF217
YANG_BREAST_CANCER_ESR1_BULK_DN	> Genes down-regulated in bulk samples from early primary breast tumors expressing ESR1 [GeneID=2099] vs the ESR1 negative samples.	-0.489105	-1.12782	0.318029	0.592785	79890;1672;23560;8833;140885;54881;4690	DEFB1;GMPS;GTPBP4;NCK1;RIN3;SIRPA;TEX10
DOANE_RESPONSE_TO_ANDROGEN_DN	> Genes down-regulated in MDA-MB-453 cells (class A ER(-) [GeneID=2099] breast cancer) after exposure to the androgen R1881 [PubChem=13766].	-0.414641	-1.16064	0.102	0.598494	79050;6405;114908;840;5352;5412;5142;25788;29108;50809;23022;23635;23180;55008;9874;9249;22823;63897;64097;254531;23389;871;55061;6310;4088;26064;10512;25805;23363;1911;10681;9425;7057;10322;6187;5467;642;50650;29896;7852;678;605;347902;309;54503;1948;2192;4162;6830;3488;1501;1719;412;1949;23194;5810;23279;11168;10435;4040;4082;5784;1906;373;2037;9444;667;5937;2059;51663;55294	AMIGO2;ANXA6;ARHGEF3;ATXN1;BAMBI;BCL7A;BLMH;CASP7;CDC42EP2;CDYL;CTNND2;CXCR4;DHFR;DHRS3;DST;EDN1;EFNB2;EFNB3;EPB41L2;EPB41L4A;EPS8;FBLN1;FBXL7;FBXW7;GNB5;HEATR6;HERC6;HP1BP3;IGFBP5;LPCAT4;LRP6;MARCKS;MCAM;MED13L;MTF2;NOC4L;NUP160;OBSL1;PALLD;PDE4B;PHC1;PLOD2;PPARD;PSIP1;PTPN14;PYCARD;QKI;RAD1;RAD54B;RAI14;RBMS1;RFTN1;RPS2;SEMA3C;SEMA3F;SERPINH1;SMAD3;SMYD5;SSBP2;STS;SUPT6H;SUSD4;THBS1;TLK1;TMEM12…
HOWLIN_PUBERTAL_MAMMARY_GLAND	> Genes up-regulated in pubertal mammary glands compared to mammary glands from other developmental stages.	-0.443126	-1.16464	0.220021	0.59938	9314;8522;8842;54518;4046;347;6387;8434;316;5764;6424;7291;1958;2059	AOX1;APBB1IP;APOD;CXCL12;EGR1;EPS8;GAS7;KLF4;LSP1;PROM1;PTN;RECK;SFRP4;TWIST1
RIGGINS_TAMOXIFEN_RESISTANCE_DN	> Genes down-regulated SUM44/LCCTam cells (breast cancer) resistant to 4-hydroxytamoxifen [PubChem=63062] relative to the parental SUM44 cells sensitive to the drug.	-0.40418	-1.12952	0.137	0.599865	54477;51454;6310;26064;10512;8821;5366;5332;7764;5104;55353;7852;1545;10565;3157;54861;9314;2960;3572;1362;1739;26509;961;3488;987;80155;1501;5997;8507;8440;6670;1001;347;5782;84159;677;5621;1645;256987;5903;10098;1519;306;1829;79811;2195;4801;1646;5295;51322;8452;8467;2012;5781;5937;9693	AKR1C1;AKR1C2;ANXA3;APOD;ARFGEF1;ARID5B;ATXN1;CD47;CDH3;CPD;CTNND2;CTSO;CUL3;CXCR4;CYP1B1;DLG1;DSG2;EMP1;ENC1;FAT1;GTF2E1;GULP1;HMGCS1;IGFBP5;IL6ST;INPP4B;KLF4;LAPTM4B;LRBA;MYOF;NAA15;NCK2;NFYB;PIK3R1;PLCB4;PLEKHA5;PMAIP1;PRNP;PTPN11;PTPN12;RAI14;RANBP2;RAPGEF2;RBMS1;RGS2;SEMA3C;SERINC5;SERPINA5;SLTM;SMARCA5;SNRK;SP3;TSPAN5;WAC;ZFP36L1;ZNF217
YANG_BREAST_CANCER_ESR1_BULK_UP	> Genes up-regulated in bulk samples from early primary breast tumors expressing ESR1 [GeneID=2099] vs the ESR1 negative samples.	0.332046	1.09503	0.282828	0.609922	7009;7802;10103;8073;9620;3169;83752;7905	CELSR1;DNALI1;FOXA1;LONP2;PTP4A2;REEP5;TMBIM6;TSPAN1
HOFFMAN_CLOCK_TARGETS_DN	> Genes down-regulated in MCF7 cells (breast cancer) upon knockdown of CLOCK [GeneID=9575] by RNAi that also belong to the highest confidence network (according to Ingenuity Pathway Analysis).	0.268455	0.59112	0.938406	0.974188	6286;1113;7293	CHGA;S100P;TNFRSF4
FRASOR_RESPONSE_TO_SERM_OR_FULVESTRANT_UP	> Genes up-regulated in MCF-7 cells (breast cancer) by selective estrogen receptor modulators (SERM) 4-hydroxytamoxifen, raloxifene, or ICI 182780 but not by estradiol [PubChem=44959;5035;3478439;5757].	0.30755	0.908395	0.601399	0.993872	1657;10973;57148;523;4685;11221	ASCC3;ATP6V1A;DMXL1;DUSP10;NCAM2;RALGAPB
YANG_BREAST_CANCER_ESR1_LASER_UP	> Genes up-regulated in laser microdissected (LCM) samples of early primary breast tumors expressing ESR1 [GeneID=2099] vs the ESR1 negative ones.	0.215885	0.803296	0.818182	1	3155;11039;2954;51466;323	APBB2;EVL;GSTZ1;HMGCL;SMA4
WILLIAMS_ESR2_TARGETS_UP	> Genes uniquely up-regulated in T47D cells (breast cancer) by induction of ESR2 [GeneID=2100] expression in the Tet-Off system.	0.237896	0.763418	0.866071	1	3155;56675;1727	CYB5R3;HMGCL;NRIP3
HOWLIN_CITED1_TARGETS_2_UP	> Genes up-regulated in mammary glands from the CITED1 [GeneID=4435] knockout mice: homozygotic vs wild type (WT) animals.	0.25421	0.698535	0.881443	1	378938;4602;8826;7503;6885;51110;6993	DYNLT1;IQGAP1;LACTB2;MALAT1;MAP3K7;MYB;XIST

## Sheet: ST3_CREIGHTON_AKT1
ZR751 Enrichment										TCGA Enrichment
ID: CREIGHTON_AKT1_SIGNALING_VIA_MTOR_DN; Name: undefined										ID: CREIGHTON_AKT1_SIGNALING_VIA_MTOR_DN; Name: undefined
Size=23; leadingEdgeNum=16; enrichmentScore=0.65; normalizedEnrichmentScore=2.03; PValue=0.000e+0; FDR=2.645e-3										Size=23; leadingEdgeNum=7; enrichmentScore=0.54; normalizedEnrichmentScore=1.88; PValue=9.709e-3; FDR=2.644e-2
User ID	Gene Symbol	Gene Name	Entrez Gene	Score						User ID	Gene Symbol	Gene Name	Entrez Gene	Score
ALDOA	ALDOA	aldolase, fructose-bisphosphate A	226	0.701						ATP6V0B	ATP6V0B	ATPase H+ transporting V0 subunit b	533	2.9707
ATP6AP1	ATP6AP1	ATPase H+ transporting accessory protein 1	537	2.9927						CIB1	CIB1	calcium and integrin binding 1	10519	1.7131
ATP6V0C	ATP6V0C	ATPase H+ transporting V0 subunit c	527	1.1948						PAFAH1B3	PAFAH1B3	platelet activating factor acetylhydrolase 1b catalytic subunit 3	5050	3.3718
ATP6V1F	ATP6V1F	ATPase H+ transporting V1 subunit F	9296	0.6892						TNFRSF12A	TNFRSF12A	TNF receptor superfamily member 12A	51330	1.4081
CTSA	CTSA	cathepsin A	5476	1.4395						TOM1	TOM1	target of myb1 membrane trafficking protein	10043	1.2041
DHCR7	DHCR7	7-dehydrocholesterol reductase	1717	0.975						TSPAN1	TSPAN1	tetraspanin 1	10103	1.5901
GPI	GPI	glucose-6-phosphate isomerase	2821	0.657						YWHAB	YWHAB	tyrosine 3-monooxygenase/tryptophan 5-monooxygenase activation protein beta	7529	1.4634
KRT8	KRT8	keratin 8	3856	3.0144
MRPS7	MRPS7	mitochondrial ribosomal protein S7	51081	2.0628
PAFAH1B3	PAFAH1B3	platelet activating factor acetylhydrolase 1b catalytic subunit 3	5050	1.7336
PFKL	PFKL	phosphofructokinase, liver type	5211	1.0281
PPP2R1A	PPP2R1A	protein phosphatase 2 scaffold subunit Aalpha	5518	1.6296
PPP4C	PPP4C	protein phosphatase 4 catalytic subunit	5531	2.4504
RGL2	RGL2	ral guanine nucleotide dissociation stimulator like 2	5863	0.954
TOM1	TOM1	target of myb1 membrane trafficking protein	10043	1.2948
YWHAB	YWHAB	tyrosine 3-monooxygenase/tryptophan 5-monooxygenase activation protein beta	7529	2.024

## Sheet: ST5_Module1_C2CGP_WebGestalt
geneSet	link	size	overlap	expect	enrichmentRatio	pValue	FDR	overlapId	userId
XIE_ST_HSC_S1PR3_OE_UP	http://www.gsea-msigdb.org/gsea/msigdb/cards/XIE_ST_HSC_S1PR3_OE_UP	180	25	4.73842	5.27602	1.07379e-11	3.61544e-08	2625;4939;91543;64135;51191;23586;55601;83666;64108;55008;4938;54809;3431;5359;10398;2634;9734;11009;157506;79098;4091;552;57569;80381;83872	AVPR1A;C1orf116;DDX58;DDX60;GATA3;GBP2;HDAC9;HERC5;HERC6;HMCN1;IL24;OAS1;OAS2;PARP9;PLSCR1;RDH10;RSAD2;SAMD9;SMAD6;SP110;ARHGAP20;CD276;IFIH1;MYL9;RTP4
GOZGIT_ESR1_TARGETS_DN	http://www.gsea-msigdb.org/gsea/msigdb/cards/GOZGIT_ESR1_TARGETS_DN	720	52	18.9537	2.74353	4.10751e-11	6.915e-08	9531;2625;22996;4939;55008;54809;3431;402778;123099;2634;27092;4982;6857;9734;7077;27314;51454;221935;135228;5570;23710;6925;2202;4664;8825;6451;23530;3696;7035;6505;182;116372;4771;8573;6542;26166;5914;1287;115;4753;84937;115908;9961;11155;83857;83872;2036;64067;754;57717;1558;56129	ADCY9;CACNG4;CASK;CD109;COL4A5;CTHRC1;DEGS2;EFEMP1;EPB41L1;GABARAPL1;GATA3;GBP2;GULP1;HDAC9;HERC6;HMCN1;ITGB8;LDB3;LIN7A;NELL2;NF2;NNT;NPAS3;OAS2;PKIB;RAB30;RARA;RGS22;SAMD9;SDK1;SH3BGRL;SLC1A1;SLC7A2;SP110;SYT1;TFPI;TIMP2;TMTC1;TNFRSF11B;TTC39A;ZNRF1;BAG3;CYP2C8;IFITM10;JAG1;LYPD1;MVP;NAB1;PCDHB16;PCDHB7;PTTG1IP;TCF4
NUYTTEN_EZH2_TARGETS_UP	http://www.gsea-msigdb.org/gsea/msigdb/cards/NUYTTEN_EZH2_TARGETS_UP	1015	60	26.7194	2.24556	3.36773e-09	3.77972e-06	59269;115361;64135;51191;23586;55601;80830;2635;83666;64108;55008;4938;54809;4907;3601;5359;51752;2634;290;9308;51454;11009;54361;22898;5570;10904;51706;6925;2202;5860;439921;55640;2308;23043;10402;10404;5066;79098;2230;55076;351;5090;7084;389;55323;9961;2697;221895;1203;3693;10458;163732;145567;79602;5768;5361;85456;65977;5681;90203	ADIPOR2;ANPEP;APOL6;APP;BAIAP2;C1orf116;CD83;CITED4;CYB5R1;DDX58;DDX60;DENND3;EFEMP1;ERAP1;FLVCR2;FOXO1;GBP2;GBP3;GBP4;GJA1;GULP1;HERC5;HERC6;HIVEP3;IL15RA;IL24;ITGB5;LARP6;NT5E;OAS1;PAM;PARP9;PKIB;PLSCR1;PSKH1;QDPR;QSOX1;RHOC;SAMD9;SNX21;ST3GAL6;TK2;TMEM45A;TNIK;TNKS1BP1;TTC7B;WNT4;BLCAP;CLN5;CPQ;FDX1;IFIH1;JAZF1;MVP;MXRA7;PBX3;PLEKHA3;PLXNA1;RTP4;TCF4
MOSERLE_IFNA_RESPONSE	http://www.gsea-msigdb.org/gsea/msigdb/cards/MOSERLE_IFNA_RESPONSE	32	10	0.842386	11.871	5.57933e-09	4.6964e-06	4939;91543;64135;51191;23586;55601;64108;4938;54809;5359	DDX58;DDX60;HERC5;OAS1;OAS2;PLSCR1;RSAD2;SAMD9;IFIH1;RTP4
BLANCO_MELO_HUMAN_PARAINFLUENZA_VIRUS_3_INFECTION_A594_CELLS_UP	http://www.gsea-msigdb.org/gsea/msigdb/cards/BLANCO_MELO_HUMAN_PARAINFLUENZA_VIRUS_3_INFECTION_A594_CELLS_UP	194	21	5.10696	4.11203	4.5459e-08	3.06121e-05	4939;91543;115361;64135;51191;23586;55601;80830;2635;83666;64108;55008;4938;84166;54809;3431;4907;168667;3601;5359;51752	APOL6;DDX58;DDX60;ERAP1;GBP3;GBP4;HERC5;HERC6;IL15RA;NLRC5;NT5E;OAS1;OAS2;PARP9;PLSCR1;RSAD2;SAMD9;SP110;BMPER;IFIH1;RTP4
LIU_PROSTATE_CANCER_DN	http://www.gsea-msigdb.org/gsea/msigdb/cards/LIU_PROSTATE_CANCER_DN	474	33	12.4778	2.64469	4.09106e-07	0.000229577	5228;2625;80310;9902;10398;2634;3880;7077;231;130367;285590;3945;3628;2202;6451;439921;23530;4629;114818;112476;28232;79745;7145;115;4753;2697;221895;6563;10082;9873;23432;64093;340527	ADCY9;AKR1B1;CLIP4;EFEMP1;GATA3;GBP2;GJA1;GPC6;GPR161;INPP1;KLHL29;KRT19;LDHB;MRC2;MYH11;NELL2;NHSL2;NNT;PGF;SGPP2;SH3BGRL;SLC14A1;SMOC1;TIMP2;TNS1;FCHSD2;JAZF1;MXRA7;MYL9;PDGFD;PRRT2;SH3PXD2B;SLCO3A1
PAPASPYRIDONOS_UNSTABLE_ATEROSCLEROTIC_PLAQUE_DN	http://www.gsea-msigdb.org/gsea/msigdb/cards/PAPASPYRIDONOS_UNSTABLE_ATEROSCLEROTIC_PLAQUE_DN	41	9	1.07931	8.33868	9.32108e-07	0.000433141	1956;439921;4629;5066;7145;115;2697;11142;26032	ADCY9;EGFR;GJA1;MYH11;PAM;PKIG;SUSD5;TNS1;MXRA7
GRAESSMANN_APOPTOSIS_BY_DOXORUBICIN_UP	http://www.gsea-msigdb.org/gsea/msigdb/cards/GRAESSMANN_APOPTOSIS_BY_DOXORUBICIN_UP	1139	58	29.9837	1.93439	1.02914e-06	0.000433141	5228;2625;6468;4939;91543;64135;55601;64108;4938;3431;402778;2634;3976;64782;54677;231;9641;11009;1893;3373;157506;10904;6284;6768;23062;5129;8648;23589;23531;10312;7324;90441;475;23175;7084;2184;2180;140739;84937;23612;5547;573;81577;10458;90780;84282;11155;340348;9394;26256;6697;163732;5768;8633;85414;51451;65977;9649	AEN;AKR1B1;BAIAP2;CABYR;CITED4;CROT;DDX60;ECM1;FAH;FBXW4;GATA3;GBP2;GFOD2;GGA2;IKBKE;IL24;LCMT1;LDB3;LIF;MMD;OAS1;OAS2;PGF;PHLDA3;PRCP;PYGO2;QSOX1;RALGPS1;RDH10;RNF135;RSAD2;S100A13;SP110;SPR;ST14;TK2;TSPAN33;UBE2E1;UBE2F;UNC5C;ZNF622;ZNRF1;ACSL1;ATOX1;BAG1;BLCAP;CARHSP1;CDK18;HS6ST1;HYAL1;IFIH1;IFITM10;LPIN1;NCOA1;PLEKHA3;RTP4;SLC45A3;TCIRG1
LEE_BMP2_TARGETS_UP	http://www.gsea-msigdb.org/gsea/msigdb/cards/LEE_BMP2_TARGETS_UP	751	43	19.7697	2.17504	1.54313e-06	0.0005773	79885;115361;64135;5359;123099;2634;290;3880;7077;5284;10106;57326;130367;57088;3945;23710;51302;6768;2202;56967;2308;3696;4057;10404;182;5066;6542;1152;55323;655;128077;9899;8153;2137;3693;29937;163732;3751;56963;347735;5787;220108;90203	ANPEP;BMP7;C14orf132;CITED4;CTDSP2;DEGS2;EFEMP1;EXTL3;FOXO1;GABARAPL1;GBP2;GBP4;HDAC11;ITGB5;ITGB8;KCND2;KRT19;LARP6;LDHB;LIX1L;LTF;NENF;PAM;PBXIP1;PIGR;PLSCR1;PLSCR4;PTPRB;RND2;SGPP2;SLC7A2;SNX21;ST14;SV2B;TIMP2;CKB;CPQ;CYP39A1;FAM124A;IFIH1;JAG1;RGMA;SERINC2
DAUER_STAT3_TARGETS_DN	http://www.gsea-msigdb.org/gsea/msigdb/cards/DAUER_STAT3_TARGETS_DN	48	9	1.26358	7.12263	3.78902e-06	0.00127576	4939;64135;51191;23586;55601;55008;4938;54809;3431	DDX58;DDX60;HERC5;HERC6;OAS1;OAS2;SAMD9;SP110;IFIH1
TAKEDA_TARGETS_OF_NUP98_HOXA9_FUSION_3D_UP	http://www.gsea-msigdb.org/gsea/msigdb/cards/TAKEDA_TARGETS_OF_NUP98_HOXA9_FUSION_3D_UP	177	17	4.65945	3.6485	4.57603e-06	0.00140068	4939;91543;64135;51191;23586;55601;2635;83666;55008;4938;54809;3431;5359;3696;3142;5090;9961	DDX58;DDX60;GBP3;HERC5;HERC6;HLX;ITGB8;OAS1;OAS2;PARP9;PLSCR1;RSAD2;SAMD9;SP110;IFIH1;MVP;PBX3
HECKER_IFNB1_TARGETS	http://www.gsea-msigdb.org/gsea/msigdb/cards/HECKER_IFNB1_TARGETS	92	12	2.42186	4.95487	5.18618e-06	0.00145516	4939;91543;51191;23586;55601;83666;64108;55008;4938;54809;5359;10398	DDX58;DDX60;HERC5;HERC6;OAS1;OAS2;PARP9;PLSCR1;RSAD2;SAMD9;MYL9;RTP4
BLANCO_MELO_COVID19_SARS_COV_2_INFECTION_CALU3_CELLS_UP	http://www.gsea-msigdb.org/gsea/msigdb/cards/BLANCO_MELO_COVID19_SARS_COV_2_INFECTION_CALU3_CELLS_UP	318	23	8.37121	2.74751	1.29232e-05	0.00313539	4939;91543;115361;64135;51191;23586;55601;80830;83666;64108;4938;84166;54809;3431;3601;8013;1907;221458;4982;8660;6857;9734;27012	APOL6;DDX58;DDX60;EDN2;GBP4;HDAC9;HERC5;IL15RA;IRS2;KCNV1;NLRC5;NR4A3;OAS1;OAS2;PARP9;RSAD2;SAMD9;SP110;SYT1;TNFRSF11B;IFIH1;KIF6;RTP4
MEISSNER_BRAIN_HCP_WITH_H3K4ME3_AND_H3K27ME3	http://www.gsea-msigdb.org/gsea/msigdb/cards/MEISSNER_BRAIN_HCP_WITH_H3K4ME3_AND_H3K27ME3	1066	52	28.062	1.85304	1.3037e-05	0.00313539	595;5228;9531;80310;27092;147381;9308;51454;7483;1956;54361;345079;5570;9580;7004;6768;5129;3490;8825;55640;23589;2138;4041;55959;182;116372;4091;6542;1636;3142;389;55803;655;64094;79817;1879;3693;169792;869;4920;552;83872;347735;1154;55224;5787;2016;2036;91584;57628;64093;10718	ACE;ADAP2;AVPR1A;BMP7;CACNG4;CBLN1;CBLN2;CCND1;CD83;DPP10;EGFR;EMX1;EPB41L1;ETNK2;EYA1;FLVCR2;GULP1;HLX;HMCN1;IGFBP7;ITGB5;LIN7A;LRP5;MOB3B;NRG3;PGF;PKIB;PLXNA4;PTPRB;RHOC;ROR2;SLC7A2;SMAD6;SMOC1;SMOC2;SOWAHB;SOX13;ST14;SULF2;TEAD4;WNT4;WNT9A;BAG3;CARHSP1;CDK18;CISH;EBF1;GLIS3;JAG1;LYPD1;PDGFD;SERINC2
BLANCO_MELO_RESPIRATORY_SYNCYTIAL_VIRUS_INFECTION_A594_CELLS_UP	http://www.gsea-msigdb.org/gsea/msigdb/cards/BLANCO_MELO_RESPIRATORY_SYNCYTIAL_VIRUS_INFECTION_A594_CELLS_UP	279	21	7.34455	2.85926	1.69053e-05	0.00379468	5228;59269;91543;115361;64135;51191;23586;55601;80830;2635;83666;55008;4938;84166;54809;3431;4907;3601;2634;23034;290	ANPEP;APOL6;DDX58;DDX60;GBP2;GBP3;GBP4;HERC5;HERC6;HIVEP3;IL15RA;NLRC5;NT5E;OAS1;PARP9;PGF;RSAD2;SAMD4A;SAMD9;SP110;IFIH1
SMID_BREAST_CANCER_BASAL_DN	http://www.gsea-msigdb.org/gsea/msigdb/cards/SMID_BREAST_CANCER_BASAL_DN	677	37	17.8217	2.07612	2.36102e-05	0.00496847	595;2625;22996;80310;79885;27092;6857;3880;54677;1893;64087;6642;55812;8825;6451;56967;5860;23043;4629;9231;6505;57804;55653;5914;1287;64215;7084;115;2184;4753;2697;3800;11122;786;55191;54961;9649	ADCY9;BCAS4;C14orf132;CACNG1;CACNG4;CCND1;COL4A5;CROT;DLG5;DNAJC1;ECM1;FAH;GATA3;GJA1;HDAC11;KRT19;LIN7A;MCCC2;MYH11;NELL2;POLD4;QDPR;RALGPS1;RARA;SH3BGRL;SLC1A1;SSH3;SYT1;TK2;TNIK;TTC39A;KIF5C;NADSYN1;PDGFD;PTPRT;SNX1;SPATA7
REN_ALVEOLAR_RHABDOMYOSARCOMA_DN	http://www.gsea-msigdb.org/gsea/msigdb/cards/REN_ALVEOLAR_RHABDOMYOSARCOMA_DN	407	26	10.7141	2.42671	3.14345e-05	0.00622588	595;9531;9902;4907;4982;7077;51454;3084;1893;1956;6284;23710;7132;2202;3490;439921;1173;5066;475;55076;7991;389;2697;4092;64131;5768	AP2M1;CCND1;ECM1;EFEMP1;EGFR;GABARAPL1;GJA1;GULP1;IGFBP7;MRC2;NRG1;NT5E;PAM;QSOX1;RHOC;S100A13;SMAD7;TIMP2;TMEM45A;TNFRSF11B;TNFRSF1A;TUSC3;ATOX1;BAG3;MXRA7;XYLT1
ENK_UV_RESPONSE_EPIDERMIS_DN	http://www.gsea-msigdb.org/gsea/msigdb/cards/ENK_UV_RESPONSE_EPIDERMIS_DN	511	30	13.4518	2.23018	3.87467e-05	0.00724778	595;2625;2634;8660;9308;7077;57326;81558;54361;5362;9612;51302;6768;5530;6925;6451;5860;8648;28232;7405;2770;5090;64215;1152;55803;2180;4753;4092;11142;2009	ADAP2;CCND1;CD83;DNAJC1;EML1;FAM117A;GATA3;GBP2;GNAI1;IRS2;NCOR2;NELL2;PBXIP1;PKIG;PLXNA2;PPP3CA;QDPR;SH3BGRL;SMAD7;ST14;TIMP2;WNT4;ACSL1;CKB;CYP39A1;NCOA1;PBX3;SLCO3A1;TCF4;UVRAG
WONG_ADULT_TISSUE_STEM_MODULE	http://www.gsea-msigdb.org/gsea/msigdb/cards/WONG_ADULT_TISSUE_STEM_MODULE	712	37	18.7431	1.97406	6.82886e-05	0.012068	595;9531;2625;79885;64135;10398;2634;4982;5284;57326;6284;5362;23710;10633;6925;3490;10404;6505;28232;3142;23175;351;5090;115;7984;2697;64094;4092;3693;8233;133308;3751;1522;1154;8633;254428;754	ADCY9;APP;ARHGEF5;CCND1;CTSZ;GABARAPL1;GATA3;GBP2;GJA1;HDAC11;HLX;IGFBP7;ITGB5;KCND2;PBXIP1;PIGR;PLXNA2;RASL10A;S100A13;SLC1A1;SLC41A1;SLC9B2;SMAD7;SMOC2;TNFRSF11B;UNC5C;BAG3;CISH;CPQ;IFIH1;LPIN1;MYL9;PBX3;PTTG1IP;SLCO3A1;TCF4;ZRSR2
WANG_SMARCE1_TARGETS_UP	http://www.gsea-msigdb.org/gsea/msigdb/cards/WANG_SMARCE1_TARGETS_UP	285	20	7.5025	2.66578	7.1684e-05	0.012068	10677;2625;10398;7077;10106;51454;135228;57088;57502;2308;3696;128553;55959;182;8573;115908;3693;2555;83872;122953	AVIL;CASK;CD109;CTDSP2;CTHRC1;FOXO1;GABRA2;GATA3;GULP1;HMCN1;ITGB5;ITGB8;JDP2;NLGN4X;PLSCR4;SULF2;TIMP2;TSHZ2;JAG1;MYL9
TCGA_GLIOBLASTOMA_COPY_NUMBER_UP	http://www.gsea-msigdb.org/gsea/msigdb/cards/TCGA_GLIOBLASTOMA_COPY_NUMBER_UP	70	9	1.84272	4.88409	8.80465e-05	0.0141168	10677;54809;10106;1956;9580;5287;10446;64342;55224	AVIL;CTDSP2;EGFR;ETNK2;HS1BP3;LRRN2;PIK3C2B;SAMD9;SOX13
SMID_BREAST_CANCER_LUMINAL_B_UP	http://www.gsea-msigdb.org/gsea/msigdb/cards/SMID_BREAST_CANCER_LUMINAL_B_UP	164	14	4.31723	3.24282	0.000114333	0.0174981	595;2625;79885;27092;6857;11009;64087;5860;6505;64215;4753;3800;1081;11122	CACNG4;CCND1;CGA;DNAJC1;GATA3;HDAC11;IL24;MCCC2;NELL2;QDPR;SLC1A1;SYT1;KIF5C;PTPRT
SANA_RESPONSE_TO_IFNG_UP	http://www.gsea-msigdb.org/gsea/msigdb/cards/SANA_RESPONSE_TO_IFNG_UP	73	9	1.92169	4.68337	0.000122598	0.0179472	4939;115361;64135;55601;2635;83666;4938;84166;5530	DDX60;GBP3;GBP4;NLRC5;OAS1;OAS2;PARP9;PPP3CA;IFIH1
GRAESSMANN_RESPONSE_TO_MC_AND_DOXORUBICIN_UP	http://www.gsea-msigdb.org/gsea/msigdb/cards/GRAESSMANN_RESPONSE_TO_MC_AND_DOXORUBICIN_UP	604	32	15.9	2.01257	0.00014934	0.0209512	5228;2625;6468;4938;3431;402778;3976;54677;231;9641;6284;6768;23062;5129;8648;23589;23531;475;23175;2184;84937;23612;5547;10458;90780;84282;11155;340348;9394;26256;163732;9649	AKR1B1;BAIAP2;CABYR;CITED4;CROT;FAH;FBXW4;GATA3;GGA2;IKBKE;LDB3;LIF;MMD;OAS1;PGF;PHLDA3;PRCP;PYGO2;RALGPS1;RNF135;S100A13;SP110;ST14;TSPAN33;ZNRF1;ATOX1;CARHSP1;CDK18;HS6ST1;IFITM10;LPIN1;NCOA1
BLANCO_MELO_BRONCHIAL_EPITHELIAL_CELLS_INFLUENZA_A_DEL_NS1_INFECTION_UP	http://www.gsea-msigdb.org/gsea/msigdb/cards/BLANCO_MELO_BRONCHIAL_EPITHELIAL_CELLS_INFLUENZA_A_DEL_NS1_INFECTION_UP	614	32	16.1633	1.9798	0.000200736	0.0265596	10677;2625;4939;91543;64135;51191;23586;80830;2635;83666;64108;55008;4938;84166;3431;3601;5359;2634;1907;9308;3976;9641;256586;54361;57088;114769;345079;22898;9399;157506;5570;9580	APOL6;AVIL;CARD16;CD83;DDX58;DENND3;EDN2;GATA3;GBP2;GBP3;HERC5;HERC6;IKBKE;IL15RA;LIF;LYSMD2;NLRC5;OAS1;OAS2;PARP9;PKIB;PLSCR1;PLSCR4;RDH10;RSAD2;SOWAHB;SOX13;SP110;WNT4;IFIH1;RTP4;STOML1
BASSO_HAIRY_CELL_LEUKEMIA_UP	http://www.gsea-msigdb.org/gsea/msigdb/cards/BASSO_HAIRY_CELL_LEUKEMIA_UP	78	9	2.05332	4.38315	0.000205093	0.0265596	595;6857;6284;7132;51706;54504;115;26032;754	ADCY9;CCND1;CYB5R1;S100A13;SUSD5;SYT1;TNFRSF1A;CPVL;PTTG1IP
SMID_BREAST_CANCER_RELAPSE_IN_BONE_UP	http://www.gsea-msigdb.org/gsea/msigdb/cards/SMID_BREAST_CANCER_RELAPSE_IN_BONE_UP	96	10	2.52716	3.95701	0.000216839	0.0270406	2625;4151;6857;11009;8825;6505;4753;3800;11122;5053	GATA3;IL24;LIN7A;MB;NELL2;PAH;SLC1A1;SYT1;KIF5C;PTPRT
ZHANG_RESPONSE_TO_IKK_INHIBITOR_AND_TNF_UP	http://www.gsea-msigdb.org/gsea/msigdb/cards/ZHANG_RESPONSE_TO_IKK_INHIBITOR_AND_TNF_UP	221	16	5.81773	2.75021	0.000261717	0.0312186	64135;23586;2635;23034;9734;9308;3976;130367;374918;3696;28232;79745;6542;22992;1203;163732	CD83;CITED4;CLIP4;DDX58;GBP3;HDAC9;IGFL1;ITGB8;KDM2A;LIF;SAMD4A;SGPP2;SLC7A2;CLN5;IFIH1;SLCO3A1
SMIRNOV_CIRCULATING_ENDOTHELIOCYTES_IN_CANCER_UP	http://www.gsea-msigdb.org/gsea/msigdb/cards/SMIRNOV_CIRCULATING_ENDOTHELIOCYTES_IN_CANCER_UP	157	13	4.13296	3.14545	0.000268886	0.0312186	290;7077;3084;7132;6515;6322;5914;7145;1152;55803;2180;4092;5768	ADAP2;ANPEP;NRG1;QSOX1;RARA;SLC2A3;SMAD7;TIMP2;TNFRSF1A;TNS1;ACSL1;CKB;SCML1
BROWNE_INTERFERON_RESPONSIVE_GENES	http://www.gsea-msigdb.org/gsea/msigdb/cards/BROWNE_INTERFERON_RESPONSIVE_GENES	65	8	1.7111	4.67537	0.000294319	0.0322363	4939;91543;4938;3431;3601;5359;2634;3800	GBP2;IL15RA;OAS1;OAS2;PLSCR1;RSAD2;SP110;KIF5C
BENPORATH_ES_WITH_H3K27ME3	http://www.gsea-msigdb.org/gsea/msigdb/cards/BENPORATH_ES_WITH_H3K27ME3	1085	48	28.5621	1.68055	0.000297312	0.0322363	2625;55897;8013;27012;338557;130367;256586;3084;5362;5307;51302;8631;10633;56967;439921;28232;79745;3142;5914;1287;3201;57140;55803;9899;64094;22986;5931;1879;117154;869;2775;1748;89780;64131;1482;84265;219833;57569;9365;2555;220164;54716;145258;11122;3231;60495;89884;8633	ADAP2;C11orf45;C14orf132;CBLN1;CLIP4;COL4A5;DLX4;DOK6;GABRA2;GATA3;GNAO1;GSC;HLX;HOXA4;HOXD1;KCNV1;KL;LHX4;LYSMD2;MESP1;NKX2-5;NR4A3;NRG1;PLXNA2;POLR3GL;RARA;RASL10A;RNPEPL1;SGPP2;SMOC2;SORCS3;SV2B;UNC5C;WNT3A;ARHGAP20;CYP39A1;DACH2;EBF1;FFAR4;HPSE2;MXRA7;PITX1;PTPRT;RBBP7;SKAP1;SLC6A20;SLCO3A1;XYLT1
GRYDER_PAX3FOXO1_ENHANCERS_IN_TADS	http://www.gsea-msigdb.org/gsea/msigdb/cards/GRYDER_PAX3FOXO1_ENHANCERS_IN_TADS	998	45	26.2719	1.71286	0.000306374	0.0322363	5228;23034;10106;3084;221935;9399;5362;9612;23062;374868;10670;8648;2308;2138;3696;9231;114818;7035;55959;5096;51070;8573;6542;90441;351;115;2768;162;5335;64342;5547;2137;51196;8480;10458;1345;6741;56963;5361;754;115752;54476;283358;115286;51283	ADCY9;AP1B1;APP;ATP9B;B4GALNT3;BAIAP2;BFAR;CASK;COX6C;CTDSP2;DIS3L;DLG5;EXTL3;EYA1;FOXO1;GGA2;GNA12;HS1BP3;ITGB8;KLHL29;NCOR2;NRG1;PCCB;PGF;PLCE1;PLXNA2;PRCP;RAE1;RRAGA;SAMD4A;SDK1;SLC25A26;SLC7A2;SULF2;TFPI;ZNF622;NCOA1;NOSIP;PLCG1;PLXNA1;PTTG1IP;RGMA;RNF216;SSB;STOML1
TAKEDA_TARGETS_OF_NUP98_HOXA9_FUSION_10D_UP	http://www.gsea-msigdb.org/gsea/msigdb/cards/TAKEDA_TARGETS_OF_NUP98_HOXA9_FUSION_10D_UP	184	14	4.84372	2.89034	0.000379007	0.0386702	4939;91543;64135;51191;23586;55601;80830;64108;4938;54809;3431;55076;2770;1152	APOL6;DDX58;DDX60;GNAI1;HERC5;OAS1;OAS2;RSAD2;SAMD9;SP110;TMEM45A;CKB;IFIH1;RTP4
OUELLET_CULTURED_OVARIAN_CANCER_INVASIVE_VS_LMP_UP	http://www.gsea-msigdb.org/gsea/msigdb/cards/OUELLET_CULTURED_OVARIAN_CANCER_INVASIVE_VS_LMP_UP	68	8	1.79007	4.4691	0.00040242	0.0398514	3880;3945;7132;23531;6297;4728;5931;8480	KRT19;LDHB;MMD;RAE1;TNFRSF1A;NDUFS8;RBBP7;SALL2
VANTVEER_BREAST_CANCER_ESR1_UP	http://www.gsea-msigdb.org/gsea/msigdb/cards/VANTVEER_BREAST_CANCER_ESR1_UP	145	12	3.81706	3.14378	0.000460502	0.0443003	2625;79885;51706;64087;6642;5860;5914;573;3705;1345;1154;11122	COX6C;CYB5R1;GATA3;HDAC11;ITPK1;MCCC2;QDPR;RARA;BAG1;CISH;PTPRT;SNX1
BLALOCK_ALZHEIMERS_DISEASE_UP	http://www.gsea-msigdb.org/gsea/msigdb/cards/BLALOCK_ALZHEIMERS_DISEASE_UP	1634	65	43.0143	1.51112	0.00050047	0.0449902	64772;6468;9902;51191;3431;51752;2634;4151;8013;4982;8660;10106;57326;1956;9580;5287;29916;7132;55661;9612;51302;3628;2202;2308;3696;9231;10404;28232;51070;6297;7405;8573;7692;23175;10928;351;1287;23550;2768;162;57140;2180;64342;23612;22992;25839;5547;573;2697;6563;51196;3693;3705;1748;8233;552;11033;54961;5053;64067;754;54476;5681;9649;51283	ADAP1;AP1B1;APP;AVPR1A;BFAR;CASK;COG4;COL4A5;CTDSP2;DDX27;DLG5;DLX4;EFEMP1;EGFR;ENGASE;ERAP1;FBXW4;FOXO1;GBP2;GJA1;GNA12;HERC5;HS1BP3;INPP1;IRS2;ITGB5;ITGB8;ITPK1;KDM2A;MB;MRC2;NCOR2;NPAS3;NR4A3;PAH;PBXIP1;PHLDA3;PIK3C2B;PLCE1;PRCP;PSD4;PSKH1;RALBP1;RALGPS1;RNPEPL1;SLC14A1;SOX13;SP110;SSH3;TNFRSF11B;TNFRSF1A;ACSL1;BAG1;CPQ;CYP39A1;LPIN1;NOSIP;PTTG1IP;RNF216;SALL2;SLCO3A1;SNX11;UVRAG;ZNF133;ZRSR2
HEIDENBLAD_AMPLICON_8Q24_DN	http://www.gsea-msigdb.org/gsea/msigdb/cards/HEIDENBLAD_AMPLICON_8Q24_DN	39	6	1.02666	5.84421	0.000503083	0.0449902	59269;2817;4664;6563;8480;3257	GPC1;HIVEP3;RAE1;SLC14A1;HPS1;NAB1
GRYDER_PAX3FOXO1_ENHANCERS_KO_DOWN	http://www.gsea-msigdb.org/gsea/msigdb/cards/GRYDER_PAX3FOXO1_ENHANCERS_KO_DOWN	432	24	11.3722	2.11041	0.00050776	0.0449902	5228;10106;3084;221935;10670;2138;3696;9231;55959;5096;8573;6542;351;162;5335;64342;2137;51196;56963;754;115752;54476;115286;51283	AP1B1;APP;BFAR;CASK;CTDSP2;DIS3L;DLG5;EXTL3;EYA1;HS1BP3;ITGB8;NRG1;PCCB;PGF;PLCE1;RRAGA;SDK1;SLC25A26;SLC7A2;SULF2;PLCG1;PTTG1IP;RGMA;RNF216
SEITZ_NEOPLASTIC_TRANSFORMATION_BY_8P_DELETION_UP	http://www.gsea-msigdb.org/gsea/msigdb/cards/SEITZ_NEOPLASTIC_TRANSFORMATION_BY_8P_DELETION_UP	72	8	1.89537	4.22082	0.000594621	0.0513356	4939;64135;51191;23586;55601;55008;4938;54809	DDX58;DDX60;HERC5;HERC6;OAS1;OAS2;SAMD9;IFIH1
CHIARADONNA_NEOPLASTIC_TRANSFORMATION_CDC25_DN	http://www.gsea-msigdb.org/gsea/msigdb/cards/CHIARADONNA_NEOPLASTIC_TRANSFORMATION_CDC25_DN	151	12	3.97501	3.01886	0.000662894	0.0557991	2817;6284;7004;51706;23589;57804;55076;57140;23612;10458;2584;84316	BAIAP2;CYB5R1;GALK1;GPC1;NAA38;PHLDA3;POLD4;RNPEPL1;S100A13;TEAD4;TMEM45A;CARHSP1
HORIUCHI_WTAP_TARGETS_UP	http://www.gsea-msigdb.org/gsea/msigdb/cards/HORIUCHI_WTAP_TARGETS_UP	289	18	7.6078	2.36599	0.000685225	0.056272	91543;64135;51752;10398;54677;135228;5287;6515;51706;3628;7035;10404;182;55076;22992;5547;169792;83872	CD109;CROT;CYB5R1;ERAP1;HMCN1;INPP1;KDM2A;PIK3C2B;PRCP;RSAD2;SLC2A3;TFPI;TMEM45A;CPQ;GLIS3;IFIH1;JAG1;MYL9
DER_IFN_ALPHA_RESPONSE_UP	http://www.gsea-msigdb.org/gsea/msigdb/cards/DER_IFN_ALPHA_RESPONSE_UP	74	8	1.94802	4.10674	0.000715303	0.0573435	4939;4938;3431;5359;7004;5530;389;573	OAS1;OAS2;PLSCR1;PPP3CA;RHOC;SP110;TEAD4;BAG1
KORKOLA_EMBRYONAL_CARCINOMA_UP	http://www.gsea-msigdb.org/gsea/msigdb/cards/KORKOLA_EMBRYONAL_CARCINOMA_UP	42	6	1.10563	5.42676	0.000756809	0.0592599	79923;3945;23710;7132;7004;6515	GABARAPL1;LDHB;NANOG;SLC2A3;TEAD4;TNFRSF1A
JINESH_BLEBBISHIELD_VS_LIVE_CONTROL_DN	http://www.gsea-msigdb.org/gsea/msigdb/cards/JINESH_BLEBBISHIELD_VS_LIVE_CONTROL_DN	269	17	7.08131	2.40069	0.000814247	0.0623084	4939;115361;51191;4938;54809;3431;4907;2634;9641;23530;5066;79098;4091;6297;6542;3231;122970	ACOT4;C1orf116;GBP2;GBP4;HERC5;HOXD1;IKBKE;NNT;NT5E;OAS1;OAS2;PAM;SAMD9;SLC7A2;SMAD6;SP110;SALL2
KORKOLA_SEMINOMA_UP	http://www.gsea-msigdb.org/gsea/msigdb/cards/KORKOLA_SEMINOMA_UP	43	6	1.13196	5.30056	0.000860262	0.0643667	79923;3945;23710;7004;6515;1822	ATN1;GABARAPL1;LDHB;NANOG;SLC2A3;TEAD4
MYLLYKANGAS_AMPLIFICATION_HOT_SPOT_29	http://www.gsea-msigdb.org/gsea/msigdb/cards/MYLLYKANGAS_AMPLIFICATION_HOT_SPOT_29	8	3	0.210596	14.2453	0.000919753	0.0671024	1956;221895;2115	EGFR;ETV1;JAZF1
ISSAEVA_MLL2_TARGETS	http://www.gsea-msigdb.org/gsea/msigdb/cards/ISSAEVA_MLL2_TARGETS	60	7	1.57947	4.43186	0.000969998	0.0671024	4938;4907;3641;9734;22898;28232;4091	DENND3;HDAC9;INSL4;NT5E;OAS1;SMAD6;SLCO3A1
FORTSCHEGGER_PHF8_TARGETS_DN	http://www.gsea-msigdb.org/gsea/msigdb/cards/FORTSCHEGGER_PHF8_TARGETS_DN	759	35	19.9803	1.75172	0.00097122	0.0671024	64135;23586;2635;54809;4907;3880;51454;3373;10904;10633;3490;10670;3696;9231;4771;8573;5090;115;2768;64342;9961;135932;10121;79817;1203;3705;8480;10458;2009;84033;29967;5498;2036;54961;65977	ACTR1A;ADCY9;BAIAP2;CASK;DDX58;DLG5;EML1;EPB41L1;GBP3;GNA12;GULP1;HS1BP3;IGFBP7;ITGB8;ITPK1;KRT19;LRP12;MOB3B;NF2;NT5E;OBSCN;PPOX;RAE1;RASL10A;RRAGA;SAMD9;SSH3;TMEM139;BLCAP;CLN5;HYAL1;IFIH1;MVP;PBX3;PLEKHA3
KINSEY_TARGETS_OF_EWSR1_FLII_FUSION_DN	http://www.gsea-msigdb.org/gsea/msigdb/cards/KINSEY_TARGETS_OF_EWSR1_FLII_FUSION_DN	323	19	8.50283	2.23455	0.000976542	0.0671024	4907;7077;57326;51454;10904;9612;3490;2308;2138;7035;55959;4091;2770;9961;1879;10458;53349;5768;83872	BAIAP2;EYA1;FOXO1;GNAI1;GULP1;HMCN1;IGFBP7;NCOR2;NT5E;PBXIP1;QSOX1;SMAD6;SULF2;TFPI;TIMP2;ZFYVE1;BLCAP;EBF1;MVP
TAVOR_CEBPA_TARGETS_DN	http://www.gsea-msigdb.org/gsea/msigdb/cards/TAVOR_CEBPA_TARGETS_DN	31	5	0.816061	6.12699	0.00119434	0.0795841	4939;231;2308;2697;3693	AKR1B1;FOXO1;GJA1;ITGB5;OAS2

## Sheet: ST6_Module2_C2CPG_WebGestalt
geneSet	link	size	overlap	expect	enrichmentRatio	pValue	FDR	overlapId	userId
JOHNSTONE_PARVB_TARGETS_3_DN	http://www.gsea-msigdb.org/gsea/msigdb/cards/JOHNSTONE_PARVB_TARGETS_3_DN	833	82	32.8463	2.49648	1.39888e-14	4.71003e-11	51514;1062;9585;1063;55359;55536;4194;151987;23347;8548;6495;4256;10625;3146;6917;8932;4603;6675;6541;8887;23658;444;64710;1075;6120;5074;89890;1452;5747;8028;22936;580;7112;56990;80218;4815;79959;23560;261726;4154;27252;55120;8880;144402;64224;10200;9824;8905;7019;81929;1434;10194;643911;148362;6938;56942;1977;83990;29957;2271;11157;116461;29028;56890;56913;282809;64089;27085;1070;4085;2967;9347…	ALG10;ASPH;ATAD2;BARD1;BLZF1;BRIP1;BROX;C1GALT1;C6orf52;CDC42SE2;CDCA7L;CENPE;CENPF;CEP128;CEP76;CETN3;CMC2;CPNE8;CRNDE;CSE1L;CSNK1A1;DTL;ELL2;FANCL;FH;FUBP1;G2E3;GTF2H3;GTPBP4;HMGB1;IMMP1L;IVNS1ABP;KANSL1L;KBTBD6;KLHL20;LSM5;MAD2L1;MDM1;MDM4;MGP;MLLT10;MPHOSPH6;MRPS9;MTBP;MYBL1;MZT1;NAA50;NINJ2;NUCKS1;PAWR;POC1B;PPP4R2;PTK2;RPE;SEH1L;SIX1;SLC7A1;SMCHD1;SNX16;STARD3NL;TCF12;TFAM;TIPRL;TMPO;TSHZ1;…
RODRIGUES_THYROID_CARCINOMA_POORLY_DIFFERENTIATED_UP	http://www.gsea-msigdb.org/gsea/msigdb/cards/RODRIGUES_THYROID_CARCINOMA_POORLY_DIFFERENTIATED_UP	619	63	24.408	2.58112	4.77973e-12	8.04668e-09	51514;9585;1063;5366;87178;3556;29066;7175;4603;8027;9786;55127;4200;92482;965;1075;23333;6120;1452;5932;55197;7112;6935;10643;27101;23560;261726;4154;55435;3799;55103;11335;55744;26031;3416;7019;81929;1434;79657;643911;6059;56942;1660;6617;55854;51068;51377;2271;10885;9255;145282;116461;29028;10059;51110;4085;25896;1982;1456;9631;153396;286826;64965	ABCE1;AP1AR;ATAD2;BBIP1;CACYBP;CBX3;CD58;CENPF;CMC2;COA1;CRNDE;CSE1L;CSNK1A1;CSNK1G3;DHX9;DNM1L;DTL;EIF4G2;FH;GTPBP4;HEATR1;IDE;IGF2BP3;IL1RAP;INTS7;KIAA0586;LACTB2;LIN9;MAD2L1;MIPOL1;MRPS9;MYBL1;NMD3;NUP155;PMAIP1;PNPT1;RALGPS2;RPAP3;RPE;RPRD1A;SEH1L;STAM;TFAM;TIPRL;TMEM161B;TMPO;TPR;UCHL5;WDR3;ZC3H15;ZC3H7A;AIMP1;CTSC;DPY19L1;KIF20B;KIF5B;MBNL1;ME2;OSBPL3;RBBP8;SNAPC1;TSEN15;ZEB1
RODRIGUES_THYROID_CARCINOMA_ANAPLASTIC_UP	http://www.gsea-msigdb.org/gsea/msigdb/cards/RODRIGUES_THYROID_CARCINOMA_ANAPLASTIC_UP	692	65	27.2865	2.38213	7.16009e-11	8.03601e-08	1062;9585;1063;5366;2069;87178;3556;51804;8548;9263;7175;4603;6541;6509;965;1122;6120;1452;84668;2335;10576;1029;490;5932;7112;10643;23029;80218;29766;7150;23560;8539;5238;8813;4154;3799;9044;55103;11335;9824;1434;79657;3964;3778;1022;1660;254251;5991;51068;55137;9255;79718;145282;29028;10059;11260;4085;81545;1982;1456;55632;51534;401097;286826;54468	API5;ATAD2;ATP2B1;BLZF1;BTAF1;C3orf80;CBX3;CCT2;CD58;CDK7;CDKN2A;CENPE;CENPF;CHML;CSE1L;CSNK1A1;CSNK1G3;DHX9;DNM1L;DPM1;EIF4G2;EREG;FAM126A;FIGN;FN1;G2E3;GTPBP4;IGF2BP3;IL1RAP;KCNMA1;LCORL;LGALS8;LIN9;MAD2L1;MIOS;MIPOL1;MYBL1;NAA50;NMD3;PGM3;PMAIP1;PNPT1;RALGPS2;RBM34;RPAP3;RPE;SIX4;SLC1A4;SLC7A1;STK17A;TBL1XR1;TMOD3;TMPO;TPR;VTA1;XPOT;AIMP1;ARHGAP11A;FBXO38;KIF20B;KIF5B;MBNL1;RBBP8;RFX3;TOP1
DACOSTA_UV_RESPONSE_VIA_ERCC3_DN	http://www.gsea-msigdb.org/gsea/msigdb/cards/DACOSTA_UV_RESPONSE_VIA_ERCC3_DN	847	71	33.3983	2.12586	1.4384e-09	1.21077e-06	3091;1062;9585;1063;1316;89795;3556;23347;1846;2250;7050;7436;22884;7322;5525;5578;8932;4603;10611;8027;23075;7088;4200;6541;10513;23011;23658;4591;10605;23224;1488;23081;84159;5074;1452;5747;5898;4931;22936;5771;580;490;6935;10643;7150;8500;261726;4154;2059;27252;8880;9044;4437;51460;9824;9456;1434;6059;6938;1977;1946;8428;4299;29957;7874;7013;9847;273;6045;5529;7159	ABCE1;AFF1;APPBP2;ATP2B1;BARD1;BTAF1;C2CD5;CENPE;CENPF;CSE1L;CSNK1A1;CTBP2;DUSP4;EFNA5;ELL2;EPS8;FUBP1;HOMER1;IGF2BP3;IL1RAP;KDM4C;KLF6;KLHL20;LSM5;MSH3;MYBL1;NAV3;NVL;PAIP1;PAWR;PDLIM5;PPFIA1;PPP2R5A;PPP2R5E;PTK2;PTPN2;RAB21;RALA;RNF2;SFMBT1;SLC7A1;SMCHD1;STAM;STK24;SWAP70;SYNE2;TCF12;TERF1;TGIF1;TIPRL;TLE1;TP53BP2;TRIM37;UBE2D2;WDR37;AMPH;ARHGAP11A;ARID5B;EIF4E;FGF5;HIF1A;KIF20B;MBD2;MBNL1;ME2;…
GEORGES_TARGETS_OF_MIR192_AND_MIR215	http://www.gsea-msigdb.org/gsea/msigdb/cards/GEORGES_TARGETS_OF_MIR192_AND_MIR215	874	72	34.463	2.0892	2.30779e-09	1.55406e-06	51514;1062;9585;1063;85462;3038;100113407;3556;51804;4194;3033;9788;3398;596;7322;8027;160335;6509;444;64710;1122;5074;84668;64065;84952;22936;6711;1029;580;22837;25788;7112;80218;119392;5805;2072;7150;5238;2059;116254;3799;8880;51715;9824;8905;57224;79805;79657;466;2200;8560;619279;814;2842;83990;3209;114880;10560;6671;126626;145282;29028;7321;7274;5451;4085;90381;55632;145508;440145;286826;84920	ALG10;ASPH;ATAD2;ATF1;BARD1;BCL2;BRIP1;CDKN2A;CENPE;CENPF;CEP128;CGNL1;CHML;COBLL1;DEGS1;DTL;ELL2;EPS8;ERCC4;FAM126A;FBN1;FUBP1;G2E3;GABPB2;GPR19;HADH;HAS3;HOXA13;ID2;IL1RAP;LIN9;MAD2L1;MDM4;MIPOL1;MTSS1;MZT1;NAA50;NUCKS1;PAWR;PGM3;POU2F1;RAB23;RAD54B;RPAP3;SFR1;SIX4;SLC19A2;SLC1A4;SP4;SPTBN1;STAM;TICRR;TMEM170B;TMPO;TMTC2;TTPA;UBE2D1;UBE2D2;VASH2;ZNF704;AP1S2;ARHGAP11A;CAMK4;FHDC1;GINM1;KIF20B;K…
JOHNSTONE_PARVB_TARGETS_2_DN	http://www.gsea-msigdb.org/gsea/msigdb/cards/JOHNSTONE_PARVB_TARGETS_2_DN	330	38	13.0123	2.92031	3.31011e-09	1.85752e-06	2012;3033;133;9263;51071;5578;5912;6426;9804;444;1488;1122;1452;84668;5747;54477;7112;4154;8880;144402;10252;51015;8313;466;3843;1946;84890;2651;83732;51377;55137;23446;79718;23592;5529;56913;55327;2957	ADM;ADO;ASPH;ATF1;AXIN2;C1GALT1;CHML;CPNE8;CSNK1A1;CTBP2;DERA;EFNA5;EMP1;FAM126A;FIGN;FUBP1;GCNT2;GTF2A1;HADH;IPO5;LIN7C;PLEKHA5;PPP2R5E;PTK2;RIOK1;SPRY1;STK17A;TBL1XR1;TMPO;TOMM20;UCHL5;ISOC1;LEMD3;MBNL1;PRKCA;RAP2B;SLC44A1;SRSF1
HAMAI_APOPTOSIS_VIA_TRAIL_UP	http://www.gsea-msigdb.org/gsea/msigdb/cards/HAMAI_APOPTOSIS_VIA_TRAIL_UP	647	58	25.5121	2.27344	4.57573e-09	2.20093e-06	1062;9585;79365;11010;2012;50486;151987;23347;4811;8548;7436;10516;3146;10808;6917;4603;6690;8887;10605;23224;5898;2104;25788;5932;23022;8500;55435;3799;84307;11335;4437;9824;8905;79657;10788;3964;26224;55619;3843;55755;79739;6617;3646;2842;8082;51068;51377;9255;29028;10059;55808;56913;64089;51110;8089;1070;29080;85313	AP1AR;ATAD2;BHLHE41;BLZF1;C1GALT1;CBX3;CCDC59;CDK5RAP2;CENPE;CETN3;DNM1L;EIF3E;EMP1;ESRRG;FBLN5;G0S2;GPR19;HMGB1;HSPH1;IPO5;IQGAP2;LACTB2;LGALS8;MSH3;MYBL1;NID1;NMD3;PAIP1;PALLD;PPFIA1;PPP4R2;RAD54B;RALA;RPAP3;SMCHD1;SNX16;SSPN;SYNE2;TTLL7;UCHL5;YEATS4;AIMP1;AP1S2;ARHGAP11A;DOCK10;FBXL3;GLIPR1;KIF20B;KIF5B;PPIL4;RBBP8;SNAPC1;SPINK1;ST6GALNAC1;TAX1BP1;TCEA1;VLDLR;ZNF397
SENGUPTA_NASOPHARYNGEAL_CARCINOMA_WITH_LMP1_UP	http://www.gsea-msigdb.org/gsea/msigdb/cards/SENGUPTA_NASOPHARYNGEAL_CARCINOMA_WITH_LMP1_UP	391	41	15.4176	2.65929	1.23837e-08	5.21198e-06	8445;5366;3977;23347;2153;5274;793;596;3845;7175;6690;23658;6120;339500;22936;9877;2104;644;4223;55197;10643;79959;7150;4154;3075;11335;7019;81929;79805;6558;1660;3176;6579;55107;4193;10885;79718;55811;51110;123036;55632	ADCY10;ANO1;BCL2;BLVRA;CALB1;CBX3;CEP76;CFH;DHX9;ELL2;ESRRG;F5;G2E3;HNMT;IGF2BP3;KRAS;LACTB2;LIFR;LSM5;MDM2;MEOX2;PMAIP1;RPE;RPRD1A;SEH1L;SERPINI1;SLC12A2;SMCHD1;TBL1XR1;TC2N;TFAM;TPR;VASH2;WDR3;ZC3H11A;ZNF678;DYRK2;MBNL1;SLCO1A2;SPINK1;TOP1
ZHENG_BOUND_BY_FOXP3	http://www.gsea-msigdb.org/gsea/msigdb/cards/ZHENG_BOUND_BY_FOXP3	485	46	19.1242	2.40533	3.59489e-08	1.34489e-05	3091;51251;1316;1301;57507;22884;55843;596;10516;9760;27075;29121;57162;23658;23224;84159;6489;5150;6711;64092;22837;490;3382;56990;4815;4154;2494;64224;196;11201;55619;6938;814;5991;9960;8428;57545;4193;117177;286053;9847;273;91147;92196;10002;2565	AHR;ARHGAP15;ATP2B1;BCL2;C2CD5;CC2D2A;CDC42SE2;CLEC2D;COBLL1;COL11A1;DAPL1;FBLN5;GABRG1;ICA1;KLF6;LSM5;MDM2;NINJ2;NR2E3;NSMCE2;NT5C3A;PDE7A;PELI1;POLI;RAB3IP;SAMSN1;SPTBN1;ST8SIA1;STK24;SYNE2;TCF12;TOX;TSPAN13;USP3;WDR37;ZNF608;AMPH;ARID5B;CAMK4;DOCK10;HERPUD2;HIF1A;MBNL1;NR5A2;RFX3;TMEM67
MIYAGAWA_TARGETS_OF_EWSR1_ETS_FUSIONS_UP	http://www.gsea-msigdb.org/gsea/msigdb/cards/MIYAGAWA_TARGETS_OF_EWSR1_ETS_FUSIONS_UP	258	30	10.1733	2.9489	1.21271e-07	4.08319e-05	3294;79365;23596;3556;50486;4811;3398;6495;10516;2120;397;476;27075;6509;23224;965;2591;4071;6711;121227;340481;55103;2260;3964;6938;57688;8082;3209;79718;120114	ATP1A1;BHLHE41;CD58;ETV6;FAT3;FBLN5;FGFR1;G0S2;GALNT3;HOXA13;HSD17B2;ID2;IL1RAP;LGALS8;LRIG3;NID1;OPN3;RALGPS2;SIX1;SLC1A4;SPTBN1;SSPN;SYNE2;TBL1XR1;TCF12;TSPAN13;ZDHHC21;ARHGDIB;TM4SF1;ZSWIM6
DODD_NASOPHARYNGEAL_CARCINOMA_DN	http://www.gsea-msigdb.org/gsea/msigdb/cards/DODD_NASOPHARYNGEAL_CARCINOMA_DN	1341	91	52.8774	1.72096	2.11769e-07	6.48207e-05	51514;1062;9585;1063;5366;87178;90874;81796;4811;64853;3398;2627;2120;51729;7088;55127;4200;6426;23658;64710;10605;1075;23333;6120;5074;51360;339500;2335;10576;9877;25788;5932;55197;7112;23029;6678;80218;27101;65005;23560;261726;55120;8880;11335;55744;6894;9824;7019;81929;1434;5983;79805;1293;9412;2200;3778;8560;6059;6938;3843;4139;55854;11171;51068;83990;84890;84133;6999;51377;128061;53354;10885…	ABCE1;ADO;AIDA;ATAD2;BRIP1;C1orf131;CACYBP;CBX3;CCDC59;CCT2;CENPE;CENPF;COA1;COL6A3;CSE1L;DEGS1;DNM1L;DTL;ETV6;FANCL;FBN1;FN1;FUBP1;GATA6;GTF2H3;GTPBP4;HEATR1;ID2;INTS7;IPO5;KCNMA1;LIN9;LSM5;MAD2L1;MARK1;MBTPS2;MRPL32;MRPL9;NAA50;NID1;NMD3;NUCKS1;NUP155;PAIP1;PAWR;PMAIP1;PNPT1;POP1;RAD54B;RBM34;RFC3;RPE;RPRD1A;SEH1L;SLCO5A1;STARD3NL;STRAP;TARBP1;TCF12;TDO2;TFAM;TICRR;TIPRL;TLE1;TMPO;UCHL5;VASH2;W…
SENESE_HDAC3_TARGETS_UP	http://www.gsea-msigdb.org/gsea/msigdb/cards/SENESE_HDAC3_TARGETS_UP	472	43	18.6116	2.31039	3.09855e-07	8.694e-05	5366;23596;1316;118429;89795;3556;2012;90874;5270;7832;166968;793;10672;7175;3821;55127;6541;8644;444;6288;4071;84668;2335;7078;9877;6711;490;10643;2683;29766;7150;4154;55435;7019;79657;10788;3778;1660;3176;5991;153241;120114;55293	AKR1C3;AP1AR;ASPH;ATP2B1;BTG2;CALB1;DHX9;EMP1;FAM126A;FAT3;FN1;GNA13;HEATR1;HNMT;IGF2BP3;IL1RAP;IQGAP2;KCNMA1;KLF6;KLRC1;MIER3;NAV3;OPN3;PMAIP1;RPAP3;SAA1;SLC7A1;SPTBN1;TFAM;TIMP3;TMOD3;TPR;UEVLD;ZC3H11A;ANTXR2;B4GALT1;CEP120;MBNL1;RFX3;SERPINE2;TM4SF1;TOP1;ZNF697
ENK_UV_RESPONSE_KERATINOCYTE_DN	http://www.gsea-msigdb.org/gsea/msigdb/cards/ENK_UV_RESPONSE_KERATINOCYTE_DN	474	43	18.6904	2.30064	3.47864e-07	9.00967e-05	8445;5270;1846;7358;901;3845;7175;9070;8932;4200;2653;6426;9804;965;5074;55556;1452;5932;10643;6840;23256;4154;11335;9771;6894;10200;1130;3930;1434;6059;3843;8443;1660;4299;7874;2271;7013;6045;5529;1213;1070;4085;23483	ABCE1;AFF1;ASH2L;CBX3;CCNG2;CD58;CETN3;CLTC;CSE1L;CSNK1A1;DHX9;DUSP4;FH;GCSH;GNPAT;IGF2BP3;IPO5;KRAS;LBR;LYST;MAD2L1;MPHOSPH6;PAWR;PPP2R5E;RAPGEF5;RNF2;SCFD1;SVIL;TARBP1;TERF1;TGDS;TOMM20;TPR;UGDH;DYRK2;ENOSF1;MBD2;MBNL1;ME2;RBBP8;SERPINE2;SRSF1;USP7
MILI_PSEUDOPODIA_HAPTOTAXIS_UP	http://www.gsea-msigdb.org/gsea/msigdb/cards/MILI_PSEUDOPODIA_HAPTOTAXIS_UP	512	45	20.1888	2.22896	4.52647e-07	0.000107487	3091;151987;23347;223082;7322;3845;10625;6917;9039;6426;8887;92482;10605;1488;6120;5898;5771;5932;23022;6935;23029;80218;27101;138241;1837;8500;23560;4154;3799;6938;3646;11171;51377;11154;10059;83939;100532731;64089;9352;1070;1982;1456;9325;643155;79811	AP4S1;BBIP1;C9orf85;CACYBP;CETN3;COMMD3-BMI1;CSNK1G3;CTBP2;DNM1L;EIF3E;EIF4G2;GTPBP4;IVNS1ABP;KRAS;NAA50;PAIP1;PALLD;PPFIA1;PPP4R2;PTPN2;RALA;RBM34;RPE;SMCHD1;SNX16;STRAP;TCF12;TXNL1;UBA3;UBE2D2;UCHL5;ZNRF2;DTNA;EIF2A;HIF1A;KIF5B;MBNL1;RBBP8;SLTM;SMIM15;SRSF1;TAX1BP1;TCEA1;TRIP4;ZEB1
GRYDER_PAX3FOXO1_ENHANCERS_IN_TADS	http://www.gsea-msigdb.org/gsea/msigdb/cards/GRYDER_PAX3FOXO1_ENHANCERS_IN_TADS	998	72	39.3524	1.82962	4.78856e-07	0.000107487	8445;6726;118429;3556;5270;151987;677;282996;80263;4488;10672;7436;55843;596;27324;81029;5162;10808;7088;57494;6541;4074;92482;79886;51360;84952;5898;2252;79875;50859;2752;121227;26040;5932;6840;340481;26061;5805;7150;3799;8880;9044;29904;8303;4437;10252;1434;5983;79805;7325;3778;55619;6938;8443;1660;79739;1946;8428;84890;161176;128061;57620;79718;6258;22926;56913;845;7139;145508;85313;57710;54468	ADO;ARHGAP15;BBIP1;BCL2;BTAF1;C1GALT1;C1orf131;CAAP1;CASQ2;CEP128;CGNL1;CSE1L;DHX9;EEF2K;EFNA5;FGF7;FUBP1;GLUL;GNA13;GNPAT;HACL1;HSPH1;IL1RAP;KCNMA1;LRIG3;M6PR;MBTPS2;MIOS;MSH3;PPP4R2;RALA;RBM20;RFC3;RIMKLB;RXRG;SETBP1;SLC7A1;SPOCK3;SPRY1;SRP9;STIM2;STK24;SVIL;TBL1XR1;TCF12;THSD4;TLE1;TNNT2;TOX3;TRIM45;TTLL7;UBE2E2;VASH2;WNT5B;ZDHHC21;ZFP36L1;ANTXR2;ATF6;DOCK10;DYRK2;KIAA1614;KIF5B;MSX2;PDHB;PPIL…
ZHANG_BREAST_CANCER_PROGENITORS_UP	http://www.gsea-msigdb.org/gsea/msigdb/cards/ZHANG_BREAST_CANCER_PROGENITORS_UP	426	39	16.7977	2.32174	9.77057e-07	0.000205609	1063;952;23347;7358;128178;596;7322;6917;27075;9039;6541;10513;8887;23658;4591;92482;6120;4931;5932;7112;84945;2059;196;254251;5991;23248;11171;51377;2271;128061;53354;10885;29028;100532731;1070;9631;151050;643155;196294	ABHD13;AHR;APPBP2;ATAD2;BBIP1;BCL2;C1orf131;CD38;CENPF;CETN3;COMMD3-BMI1;EDARADD;EPS8;FH;IMMP1L;KANSL1L;LCORL;LSM5;NUP155;NVL;RPE;RPRD2;SLC7A1;SMCHD1;STRAP;TMPO;TRIM37;TSPAN13;UBA3;UBE2D2;UCHL5;UGDH;WDR3;PANK1;RBBP8;RFX3;SMIM15;TAX1BP1;TCEA1
DIAZ_CHRONIC_MEYLOGENOUS_LEUKEMIA_UP	http://www.gsea-msigdb.org/gsea/msigdb/cards/DIAZ_CHRONIC_MEYLOGENOUS_LEUKEMIA_UP	1378	90	54.3363	1.65635	1.29476e-06	0.000256439	3556;5270;677;5631;216;10451;7322;3845;51729;5162;8395;5525;476;3146;9070;10808;6917;10611;8027;5912;2653;6426;5867;8887;23658;8644;9804;10605;55556;1452;948;5898;8028;10576;64092;5932;23588;9061;10015;27101;27430;372;8493;29766;7150;23256;23560;8539;8813;3075;11335;23682;3416;4258;196;3930;5983;10788;9412;8560;1022;6059;6938;3843;1977;1660;8428;9989;11171;51068;7812;51377;2271;7013;10885;9255;10…	ABCE1;AHR;AKR1C3;ALDH1A1;API5;ASH2L;ATP1A1;CACYBP;CBX3;CCT2;CD36;CDK7;CETN3;CFH;CSDE1;CSNK1A1;CSNK1G3;DEGS1;DHX9;DNM1L;DPM1;EIF4G2;FH;GCSH;GTPBP4;HMGB1;HSPH1;IDE;IL1RAP;IPO5;IQGAP2;KLHDC2;KRAS;LBR;LIN7C;LSM5;MAD2L1;MAT2B;MDM1;MLLT10;NMD3;PAIP1;PDCD6IP;PDLIM5;PIP5K1B;PPP2R5A;PPP2R5E;PPP4R1;PRPS1;RAB4A;RALA;RFC3;RTN4;SAMSN1;SCFD1;STAM;STK24;STRAP;TCF12;TERF1;TMOD3;TOMM20;TP53BP2;TXNL1;UBE2D2;UCHL5;…
DACOSTA_UV_RESPONSE_VIA_ERCC3_COMMON_DN	http://www.gsea-msigdb.org/gsea/msigdb/cards/DACOSTA_UV_RESPONSE_VIA_ERCC3_COMMON_DN	459	40	18.099	2.21007	2.44691e-06	0.000437332	1062;9585;1063;1316;3556;23347;2250;7322;5578;8932;4603;8027;23075;7088;6541;10513;4591;10605;1488;84159;5074;5747;4931;5771;580;490;10643;8500;4154;2059;8880;9456;6938;1977;8428;4299;9847;5529;7159;100132247	AFF1;APPBP2;ATP2B1;BARD1;C2CD5;CENPE;CENPF;CTBP2;EPS8;FUBP1;HOMER1;IGF2BP3;IL1RAP;KLF6;MYBL1;NPIPB5;NVL;PAIP1;PAWR;PPFIA1;PPP2R5E;PTK2;PTPN2;SLC7A1;SMCHD1;STAM;STK24;SWAP70;TCF12;TLE1;TP53BP2;TRIM37;UBE2D2;ARID5B;EIF4E;FGF5;KIF20B;MBD2;MBNL1;PRKCA
TONKS_TARGETS_OF_RUNX1_RUNX1T1_FUSION_HSC_UP	http://www.gsea-msigdb.org/gsea/msigdb/cards/TONKS_TARGETS_OF_RUNX1_RUNX1T1_FUSION_HSC_UP	180	22	7.09763	3.09962	2.53655e-06	0.000437332	1316;2012;384;216;4811;901;64798;9760;10611;760;92482;84159;4071;3131;6711;64092;23022;6678;221981;2059;196;25805	AHR;ALDH1A1;BAMBI;BBIP1;CA2;CCNG2;DEPTOR;EMP1;EPS8;HLF;KLF6;NID1;PALLD;PDLIM5;SAMSN1;SPTBN1;THSD7A;TOX;ARG2;ARID5B;SPARC;TM4SF1
KOINUMA_TARGETS_OF_SMAD2_OR_SMAD3	http://www.gsea-msigdb.org/gsea/msigdb/cards/KOINUMA_TARGETS_OF_SMAD2_OR_SMAD3	817	60	32.2154	1.86246	2.59775e-06	0.000437332	51514;1316;118429;5271;2012;222171;677;7832;133;1906;8548;9263;7050;397;10625;6917;7088;5912;6541;5867;8887;64710;23224;5074;4071;64065;5747;359948;22936;6711;26040;22837;6840;119392;29766;4154;8880;64224;11335;26031;23682;8905;196;3964;1977;1176;5318;55107;29957;114569;79718;29028;57142;7321;1213;25896;9988;284252;25914;54468	ADM;AHR;ANO1;AP3S1;ATAD2;BLZF1;BTG2;CBX3;CLTC;COBLL1;DMTF1;DTL;EDN1;ELL2;EMP1;FUBP1;INTS7;IRF2BP2;IVNS1ABP;KLF6;LGALS8;MAL2;MIOS;NUCKS1;PAWR;PKP2;PRR15;PTK2;RAB4A;RTN4;RTTN;SERPINB8;SETBP1;SFR1;SLC7A1;SPTBN1;STK17A;SVIL;SYNE2;TBL1XR1;TGIF1;TLE1;TMOD3;UBE2D1;ZFP36L1;ANTXR2;AP1S2;ARHGDIB;EIF4E;HERPUD2;KCTD1;MBNL1;OSBPL3;PERP;RAB38;RAP2B;SLC25A24;TAX1BP1;TCEA1;TM4SF1
KINSEY_TARGETS_OF_EWSR1_FLII_FUSION_UP	http://www.gsea-msigdb.org/gsea/msigdb/cards/KINSEY_TARGETS_OF_EWSR1_FLII_FUSION_UP	1257	82	49.5651	1.65439	4.21973e-06	0.000676564	51514;9585;1063;3294;150275;5366;3556;384;6657;3033;5631;3298;51729;3146;10808;6917;4603;6675;4200;126868;6426;1047;6509;1040;64710;1075;6120;5074;10302;10576;7078;580;25788;55197;7112;56990;80218;27101;27430;2072;8500;3799;8880;51715;55103;26031;51015;81929;5983;643911;466;55266;11062;5318;83990;84133;117177;51377;2271;10940;9255;116461;29028;83939;84838;51617;5529;90701;90025;282809;8089;64863;…	ATAD2;ATF1;BARD1;BRIP1;CACYBP;CCDC117;CCT2;CDC42SE2;CENPF;CLGN;CRNDE;DTL;DUS4L;ERCC4;FH;FUBP1;G2E3;GTF2A1;HADH;HMGB1;HSD17B2;HSPH1;IL1RAP;IMMP1L;LIN9;MAB21L3;MAD2L1;MAT2B;METTL4;MYBL1;MZT1;NAA50;NSG2;NUCKS1;NUP155;PAWR;PKP2;PMAIP1;POC1B;POP1;PPFIA1;PPP2R5E;PRPS1;RAB23;RAB3IP;RAD54B;RALGPS2;RFC3;RPE;RPRD1A;RTTN;SEC11C;SEH1L;SLC1A4;SLC25A21;SNAPC5;SOX2;TICRR;TIMP3;TMEM19;TMPO;UAP1;UBE3D;UCHL5;WBP11…
FISCHER_DREAM_TARGETS	http://www.gsea-msigdb.org/gsea/msigdb/cards/FISCHER_DREAM_TARGETS	911	64	35.9219	1.78164	5.16104e-06	0.000789873	51514;1062;9585;1063;5366;51251;55536;23347;3033;80263;51729;3146;6917;4603;55127;6426;23658;6509;4591;64710;580;25788;7112;119392;27101;7150;55120;11335;4437;9824;3930;1434;5983;6059;56942;55755;1977;254251;2842;83990;51377;55137;6671;126626;116461;29028;56890;6045;9937;5451;27085;8089;64863;4085;25896;9631;90381;55632;25914;116228;91869;440145;286826;84920	ABCE1;ALG10;ATAD2;BARD1;BRIP1;CACYBP;CBX3;CDCA7L;CDK5RAP2;CENPE;CENPF;CMC2;COX20;CSE1L;DTL;FANCL;FIGN;G2E3;GABPB2;GPR19;HADH;HEATR1;HMGB1;INTS7;LBR;LCORL;LIN9;LSM5;MAD2L1;MDM1;METTL4;MSH3;MTBP;MYBL1;MZT1;NT5C3A;NUCKS1;NUP155;PMAIP1;POU2F1;RAD54B;RFC3;RFT1;RNF2;RTTN;SFR1;SLC1A4;SMCHD1;SP4;TICRR;TMPO;TRIM37;TRIM45;UCHL5;WBP11;YEATS4;ARHGAP11A;DCLRE1A;EIF4E;KIF20B;SRSF1;TCEA1;TOP1;TSEN15
TURASHVILI_BREAST_DUCTAL_CARCINOMA_VS_LOBULAR_NORMAL_UP	http://www.gsea-msigdb.org/gsea/msigdb/cards/TURASHVILI_BREAST_DUCTAL_CARCINOMA_VS_LOBULAR_NORMAL_UP	74	13	2.91792	4.45523	5.67278e-06	0.000830445	51514;1301;7322;8028;2335;490;23029;55103;284161;2200;56888;7321;25896	ATP2B1;COL11A1;DTL;FBN1;FN1;GDPD1;INTS7;MLLT10;RALGPS2;RBM34;UBE2D1;UBE2D2;KCMF1
NIKOLSKY_BREAST_CANCER_12Q13_Q21_AMPLICON	http://www.gsea-msigdb.org/gsea/msigdb/cards/NIKOLSKY_BREAST_CANCER_12Q13_Q21_AMPLICON	44	10	1.73498	5.76376	6.27125e-06	0.000879804	8445;5908;10576;55508;55266;4193;117177;56890;11260;8089	CCT2;MDM1;MDM2;RAB3IP;RAP1B;SLC35E3;TMEM19;XPOT;YEATS4;DYRK2
GILDEA_METASTASIS	http://www.gsea-msigdb.org/gsea/msigdb/cards/GILDEA_METASTASIS	29	8	1.14351	6.99602	1.15463e-05	0.00155505	11010;1846;397;8644;2335;7078;6678;3176	AKR1C3;DUSP4;FN1;HNMT;TIMP3;ARHGDIB;GLIPR1;SPARC
RICKMAN_TUMOR_DIFFERENTIATED_WELL_VS_POORLY_UP	http://www.gsea-msigdb.org/gsea/msigdb/cards/RICKMAN_TUMOR_DIFFERENTIATED_WELL_VS_POORLY_UP	234	24	9.22692	2.60108	1.90468e-05	0.00246656	1063;3977;727;4194;23347;216;6426;9804;64710;84952;359948;7112;27101;55167;8880;6894;3930;58486;619279;2651;7013;57459;60436;84838	ALDH1A1;C5;CACYBP;CENPF;CGNL1;FUBP1;GATAD2B;GCNT2;IRF2BP2;LBR;LIFR;MDM4;MSL2;NUCKS1;SMCHD1;TARBP1;TERF1;TMPO;TOMM20;ZBED5;ZNF496;ZNF704;SRSF1;TGIF2
DUTERTRE_ESTRADIOL_RESPONSE_6HR_UP	http://www.gsea-msigdb.org/gsea/msigdb/cards/DUTERTRE_ESTRADIOL_RESPONSE_6HR_UP	221	23	8.71432	2.63933	2.23708e-05	0.00278972	51514;3091;23596;3717;22822;596;64798;4603;6541;6509;5241;5932;6840;51015;81929;57475;5983;6059;83990;29957;10560;10885;90381	ABCE1;BCL2;BRIP1;DEPTOR;DTL;JAK2;MYBL1;OPN3;RFC3;SEH1L;SLC19A2;SLC1A4;SLC7A1;SVIL;TICRR;WDR3;HIF1A;ISOC1;PGR;PHLDA1;PLEKHH1;RBBP8;SLC25A24
TAKEDA_TARGETS_OF_NUP98_HOXA9_FUSION_10D_UP	http://www.gsea-msigdb.org/gsea/msigdb/cards/TAKEDA_TARGETS_OF_NUP98_HOXA9_FUSION_10D_UP	184	20	7.25536	2.75658	4.07054e-05	0.00489482	952;5270;384;216;1846;793;9760;412;4071;51676;2335;7078;23022;6935;6326;912;153;6546;114880;374618	ALDH1A1;CALB1;CD1D;CD38;DUSP4;FN1;PALLD;SCN2A;SLC8A1;TEX9;TIMP3;TOX;ADRB1;ARG2;ASB2;OSBPL6;SERPINE2;STS;TM4SF1;ZEB1
MARTINEZ_RESPONSE_TO_TRABECTEDIN_DN	http://www.gsea-msigdb.org/gsea/msigdb/cards/MARTINEZ_RESPONSE_TO_TRABECTEDIN_DN	267	25	10.5282	2.37458	5.93358e-05	0.00688909	51514;8548;9263;7494;7050;7322;81029;5908;10808;9453;25788;7112;7150;2059;9044;6894;3930;466;26224;1022;9960;126626;79718;5529;9325	ATF1;BLZF1;BTAF1;CDK7;DTL;EPS8;GABPB2;GGPS1;HSPH1;LBR;PPP2R5E;RAD54B;RAP1B;STK17A;TARBP1;TBL1XR1;TGIF1;TMPO;UBE2D2;USP3;WNT5B;XBP1;FBXL3;TOP1;TRIP4
PUJANA_BRCA1_PCC_NETWORK	http://www.gsea-msigdb.org/gsea/msigdb/cards/PUJANA_BRCA1_PCC_NETWORK	1570	92	61.9071	1.4861	7.21736e-05	0.007931	1062;9585;1063;5366;6726;952;11010;4194;5631;3298;10672;7322;3845;397;5162;7175;5908;9070;10808;6917;8932;23075;4200;6541;4074;2653;6426;23658;6509;10302;8028;10576;5771;580;5932;7112;10643;23029;372;8493;7150;23256;8539;261726;8813;4154;3094;55120;8880;9044;11335;55744;26031;6894;11224;10200;9824;22999;7019;3930;1434;5983;9412;1022;6059;3843;8443;1176;1660;6617;3646;55854;8428;4193;2271;92703;92…	ABCE1;AP3S1;API5;ASH2L;BARD1;BTAF1;CBX3;CCT2;CD38;CDK7;CENPE;CENPF;CETN3;COA1;CSE1L;DHX9;DPM1;EIF3E;FANCL;FH;FUBP1;GCSH;GNA13;GNPAT;GTF2A1;GTF2H3;HINT1;HSPH1;IGF2BP3;IPO5;KRAS;LBR;LSM5;M6PR;MAD2L1;MDM1;MDM2;MDM4;MLLT10;MPHOSPH6;NUP155;PMAIP1;PPP2R5E;PRPS1;PTPN2;RAP1B;RBM34;RFC3;RIMS1;RNF2;RPL35;SCFD1;SLC1A4;SLC6A7;SLC7A1;SNAPC5;SRP9;STK24;SWAP70;TACR3;TARBP1;TFAM;TGDS;TIPRL;TMEM183A;TMPO;TPR;TXNL…
NELSON_RESPONSE_TO_ANDROGEN_UP	http://www.gsea-msigdb.org/gsea/msigdb/cards/NELSON_RESPONSE_TO_ANDROGEN_UP	81	12	3.19394	3.75712	7.50566e-05	0.007931	3977;7358;3398;10611;6675;10513;5867;22936;2683;5238;10788;9455	APPBP2;ELL2;ID2;IQGAP2;LIFR;PDLIM5;PGM3;RAB4A;UAP1;UGDH;B4GALT1;HOMER2
TURASHVILI_BREAST_DUCTAL_CARCINOMA_VS_DUCTAL_NORMAL_UP	http://www.gsea-msigdb.org/gsea/msigdb/cards/TURASHVILI_BREAST_DUCTAL_CARCINOMA_VS_DUCTAL_NORMAL_UP	47	9	1.85327	4.85628	7.77318e-05	0.007931	51514;1063;1301;51360;2335;284161;2200;7321;130162	CENPF;CLHC1;COL11A1;DTL;FBN1;FN1;GDPD1;MBTPS2;UBE2D1
MILI_PSEUDOPODIA	http://www.gsea-msigdb.org/gsea/msigdb/cards/MILI_PSEUDOPODIA	47	9	1.85327	4.85628	7.77318e-05	0.007931	92482;23022;6935;80218;8500;3799;3646;83939;100532731	BBIP1;COMMD3-BMI1;EIF3E;NAA50;PALLD;PPFIA1;EIF2A;KIF5B;ZEB1
KARLSSON_TGFB1_TARGETS_UP	http://www.gsea-msigdb.org/gsea/msigdb/cards/KARLSSON_TGFB1_TARGETS_UP	121	15	4.77119	3.14387	8.32882e-05	0.00824798	1316;10808;2653;9804;23333;5747;10576;27101;23560;10200;6059;3843;55854;6546;79811	ABCE1;CACYBP;CCT2;GCSH;GTPBP4;HSPH1;IPO5;KLF6;MPHOSPH6;PTK2;SLC8A1;TOMM20;ZC3H15;DPY19L1;SLTM
BENPORATH_CYCLING_GENES	http://www.gsea-msigdb.org/gsea/msigdb/cards/BENPORATH_CYCLING_GENES	629	45	24.8023	1.81435	8.80129e-05	0.00846684	51514;3091;1062;9585;1063;1316;55536;3298;1846;80263;7050;3845;397;10625;9786;2653;64710;1122;55556;580;5932;7112;7150;3799;51715;64224;11335;9824;3930;51334;58486;1022;1977;3214;4193;114880;29028;55291;56890;4085;25896;434;9988;55632;51534	ASIP;ATAD2;BARD1;CBX3;CDCA7L;CDK7;CENPE;CENPF;CHML;DMTF1;DTL;DUSP4;G2E3;GCSH;HOXB4;INTS7;IVNS1ABP;KIAA0586;KLF6;KRAS;LBR;MAD2L1;MDM1;MDM2;NUCKS1;PPP6R3;PRR16;RAB23;TGIF1;TMPO;TRIM45;VTA1;ZBED5;ARHGAP11A;ARHGDIB;EIF4E;ENOSF1;HERPUD2;HIF1A;HSF2;KIF20B;KIF5B;OSBPL6;RBBP8;TOP1
GROSS_HYPOXIA_VIA_ELK3_DN	http://www.gsea-msigdb.org/gsea/msigdb/cards/GROSS_HYPOXIA_VIA_ELK3_DN	152	17	5.99356	2.83638	0.000106086	0.009922	1316;133;1906;1846;7494;7050;7436;10611;4071;64092;25788;10194;466;10268;4299;83732;9352	ADM;AFF1;ATF1;DUSP4;EDN1;KLF6;PDLIM5;RAD54B;RAMP3;RIOK1;SAMSN1;TGIF1;TSHZ1;TXNL1;XBP1;TM4SF1;VLDLR
IGARASHI_ATF4_TARGETS_DN	http://www.gsea-msigdb.org/gsea/msigdb/cards/IGARASHI_ATF4_TARGETS_DN	97	13	3.82484	3.39884	0.000109976	0.0100078	23596;350;1644;222171;10551;8644;160335;23259;6509;9804;4591;444;1040	AGR2;AKR1C3;ASPH;DDC;DDHD2;OPN3;PRR15;SLC1A4;TMTC2;TOMM20;TRIM37;APOH;CDS1
BOQUEST_STEM_CELL_CULTURED_VS_FRESH_UP	http://www.gsea-msigdb.org/gsea/msigdb/cards/BOQUEST_STEM_CELL_CULTURED_VS_FRESH_UP	420	33	16.5611	1.99262	0.000139959	0.0123715	5366;11010;1316;5270;7832;9788;1301;397;4256;4603;10611;6541;57162;6509;64388;5295;2335;3131;6711;7112;4815;5238;3075;10252;1022;1036;4139;8082;55107;53353;10560;7159;4857	ANO1;BTG2;CDK7;CDO1;CFH;COL11A1;FN1;GREM2;HLF;KLF6;LRP1B;MARK1;MGP;MTSS1;MYBL1;NINJ2;NOVA1;PDLIM5;PELI1;PGM3;PIK3R1;PMAIP1;SLC19A2;SLC1A4;SLC7A1;SPRY1;SPTBN1;SSPN;TMPO;TP53BP2;ARHGDIB;GLIPR1;SERPINE2
CERVERA_SDHB_TARGETS_2	http://www.gsea-msigdb.org/gsea/msigdb/cards/CERVERA_SDHB_TARGETS_2	113	14	4.45574	3.14202	0.000143299	0.0123715	3556;5270;1644;25928;2153;5274;9263;1488;2591;57568;6558;9455;5314;120114	CTBP2;DDC;F5;FAT3;GALNT3;IL1RAP;PKHD1;SERPINI1;SIPA1L2;SLC12A2;SOSTDC1;STK17A;HOMER2;SERPINE2
FEVR_CTNNB1_TARGETS_DN	http://www.gsea-msigdb.org/gsea/msigdb/cards/FEVR_CTNNB1_TARGETS_DN	549	40	21.6478	1.84776	0.000147038	0.0123769	1062;5270;3033;2246;3146;9760;10513;6426;760;23658;4591;1488;5295;10576;2104;7112;23560;3799;358;3416;4437;361;7019;3930;5983;8313;6938;1036;6558;3646;11171;51377;7013;83939;5529;84433;27085;1070;9631;55632	APPBP2;AQP1;AQP4;AXIN2;CA2;CARD11;CCT2;CDO1;CENPE;CETN3;CTBP2;EIF3E;ESRRG;FGF1;G2E3;GTPBP4;HADH;HMGB1;IDE;LBR;LSM5;MSH3;MTBP;NUP155;PIK3R1;PPP2R5E;RFC3;SLC12A2;STRAP;TCF12;TERF1;TFAM;TMPO;TOX;TRIM37;UCHL5;EIF2A;KIF5B;SERPINE2;SRSF1
PATIL_LIVER_CANCER	http://www.gsea-msigdb.org/gsea/msigdb/cards/PATIL_LIVER_CANCER	628	44	24.7629	1.77685	0.000167968	0.0137939	51514;9585;1063;150275;9788;3298;55733;8548;7175;5525;5578;6917;1047;8644;6509;64710;1122;5747;359948;10140;7112;6678;6894;3930;1022;8443;1176;619279;3646;23248;149603;11062;8428;117143;51377;114569;79718;29028;11260;7159;4085;25896;9631;440145	AKR1C3;AP3S1;ATAD2;BLZF1;CCDC117;CDK7;CENPF;CHML;CLGN;DTL;DUS4L;EIF3E;GNPAT;HHAT;INTS7;IRF2BP2;LBR;MAD2L1;MAL2;MTSS1;MZT1;NUCKS1;NUP155;PPP2R5A;PTK2;RPRD2;SLC1A4;STK24;TADA1;TARBP1;TBL1XR1;TMPO;TOB1;TP53BP2;TPR;UCHL5;XPOT;ZNF704;HSF2;KIF20B;PRKCA;RNF187;SPARC;TCEA1
MARSON_BOUND_BY_FOXP3_UNSTIMULATED	http://www.gsea-msigdb.org/gsea/msigdb/cards/MARSON_BOUND_BY_FOXP3_UNSTIMULATED	1170	71	46.1346	1.53897	0.000185919	0.0149045	84517;79612;3717;11010;1316;2012;384;4194;677;5631;55733;901;3398;128178;7494;223082;10672;55843;397;51729;5525;3146;10808;9039;4200;29121;6426;8887;9453;23658;84159;51360;1452;5747;5771;54816;7112;6935;2683;10015;27430;372;29766;4154;3799;8880;4437;9824;3930;10194;58486;3964;26224;5991;9960;153241;161176;83732;285782;29957;57084;7013;273;55808;9937;1213;144608;160364;51534;116228;285588	ARHGAP15;C12orf60;CAGE1;CCNG2;CLEC12A;CLEC2D;CLTC;COX20;CSNK1A1;EDARADD;EMP1;FUBP1;GGPS1;GNA13;HHAT;HMGB1;HSPH1;ID2;JAK2;KLF6;LBR;LGALS8;LSM5;MAT2B;MBTPS2;MDM4;MSH3;NAA16;PDCD6IP;PPP2R5A;PRPS1;PTK2;PTPN2;RIOK1;SLC17A6;TERF1;TMOD3;TMPO;TSHZ1;UBA3;USP3;VTA1;WBP11;XBP1;ZBED5;ZFP36L1;ZNF280D;ZNRF2;ACTRT3;AMPH;ARCN1;ARG2;ARHGAP11A;ARHGDIB;ARID5B;B4GALT1;CEP120;DCLRE1A;EFCAB9;FBXL3;GLIPR1;KIF5B;MBNL1;M…
MORI_SMALL_PRE_BII_LYMPHOCYTE_UP	http://www.gsea-msigdb.org/gsea/msigdb/cards/MORI_SMALL_PRE_BII_LYMPHOCYTE_UP	77	11	3.03621	3.62294	0.000206821	0.0161946	3592;7832;901;23588;2683;1837;2059;912;6938;56913;90701	BTG2;C1GALT1;CCNG2;CD1D;EPS8;IL12A;KLHDC2;SEC11C;TCF12;B4GALT1;DTNA
CHICAS_RB1_TARGETS_GROWING	http://www.gsea-msigdb.org/gsea/msigdb/cards/CHICAS_RB1_TARGETS_GROWING	240	22	9.46351	2.32472	0.000218841	0.0167463	1063;147372;55536;2246;7175;9760;6509;79875;1029;5932;7112;27101;55120;55103;3778;55619;55107;161176;9847;79718;92610;57687	ANO1;C2CD5;CACYBP;CCBE1;CDCA7L;CDKN2A;CENPF;FANCL;FGF1;KCNMA1;RALGPS2;SLC1A4;TBL1XR1;THSD4;TIFA;TMPO;TOX;TPR;VAT1L;DOCK10;RBBP8;SYNE3
HIRSCH_CELLULAR_TRANSFORMATION_SIGNATURE_UP	http://www.gsea-msigdb.org/gsea/msigdb/cards/HIRSCH_CELLULAR_TRANSFORMATION_SIGNATURE_UP	241	22	9.50294	2.31507	0.000232115	0.0173673	3091;5366;2069;22822;3556;5270;7050;10625;6675;8027;57162;6509;79886;4071;5771;8493;65005;3075;3964;79752;6617;10878	CAAP1;CFH;CFHR3;EREG;IL1RAP;IVNS1ABP;LGALS8;MRPL9;PELI1;PMAIP1;PTPN2;SLC1A4;STAM;TGIF1;UAP1;ZFAND1;HIF1A;PHLDA1;PPM1D;SERPINE2;SNAPC1;TM4SF1
LEE_NEURAL_CREST_STEM_CELL_DN	http://www.gsea-msigdb.org/gsea/msigdb/cards/LEE_NEURAL_CREST_STEM_CELL_DN	119	14	4.69232	2.9836	0.000248712	0.0182046	5366;89795;596;81029;10611;760;6509;23224;23022;1837;10252;51334;9211;151449	BCL2;CA2;GDF7;NAV3;PALLD;PDLIM5;PMAIP1;PRR16;SLC1A4;SPRY1;SYNE2;WNT5B;DTNA;LGI1
PEDERSEN_METASTASIS_BY_ERBB2_ISOFORM_4	http://www.gsea-msigdb.org/gsea/msigdb/cards/PEDERSEN_METASTASIS_BY_ERBB2_ISOFORM_4	106	13	4.17972	3.11026	0.000271497	0.0194496	23596;2012;55536;4603;10551;760;444;84952;2335;22936;9771;51015;83990	AGR2;ASPH;BRIP1;CA2;CDCA7L;CGNL1;ELL2;EMP1;FN1;MYBL1;OPN3;RAPGEF5;ISOC1
MARSON_BOUND_BY_FOXP3_STIMULATED	http://www.gsea-msigdb.org/gsea/msigdb/cards/MARSON_BOUND_BY_FOXP3_STIMULATED	965	60	38.0512	1.57682	0.000318399	0.0223344	51514;84517;150275;3717;11010;1316;118429;384;677;133;55733;901;7494;223082;7050;397;51729;5525;10808;9039;29121;6426;444;84159;1075;2252;64092;22837;54816;119392;27430;29766;4154;84945;3799;8880;64224;11335;4437;9824;10194;58486;3964;1977;254251;55266;9960;9989;4193;153241;161176;29957;57084;79718;56890;7321;100532731;56913;9370;144608	ABHD13;ADM;ASPH;C12orf60;C1GALT1;CBX3;CCDC117;CCNG2;CLEC2D;COBLL1;COMMD3-BMI1;DTL;FGF7;FUBP1;HHAT;HSPH1;JAK2;KLF6;LCORL;LGALS8;MAT2B;MDM1;MDM2;MSH3;PPP2R5A;PPP4R1;SAMSN1;SFR1;SLC17A6;TBL1XR1;TGIF1;TMEM19;TMOD3;TSHZ1;UBA3;UBE2D1;USP3;WBP11;XBP1;ZBED5;ZFP36L1;ZNF280D;ZNRF2;ACTRT3;ADIPOQ;ANTXR2;ARG2;ARHGAP11A;ARHGDIB;ARID5B;CEP120;CTSC;EIF4E;GLIPR1;HERPUD2;KIF5B;MBNL1;SLC25A24;SRSF1;SYNE3
TIEN_INTESTINE_PROBIOTICS_6HR_DN	http://www.gsea-msigdb.org/gsea/msigdb/cards/TIEN_INTESTINE_PROBIOTICS_6HR_DN	168	17	6.62446	2.56625	0.000355416	0.0233512	133;3398;4488;51071;5525;4591;54477;7112;23029;79959;5805;25805;10788;10560;7321;8089;1070	ADM;BAMBI;CEP76;CETN3;DERA;ID2;IQGAP2;PLEKHA5;PPP2R5A;RBM34;SLC19A2;TMPO;TRIM37;UBE2D1;YEATS4;MSX2;PTS
HUTTMANN_B_CLL_POOR_SURVIVAL_DN	http://www.gsea-msigdb.org/gsea/msigdb/cards/HUTTMANN_B_CLL_POOR_SURVIVAL_DN	57	9	2.24758	4.0043	0.000361199	0.0233512	11010;9788;8395;4603;5747;22837;54816;55024;490	ATP2B1;BANK1;COBLL1;MTSS1;MYBL1;PIP5K1B;PTK2;ZNF280D;GLIPR1
SAKAI_CHRONIC_HEPATITIS_VS_LIVER_CANCER_UP	http://www.gsea-msigdb.org/gsea/msigdb/cards/SAKAI_CHRONIC_HEPATITIS_VS_LIVER_CANCER_UP	82	11	3.23337	3.40203	0.000362734	0.0233512	3091;3298;7322;6426;11335;10200;1434;8313;7874;22926;7321	AXIN2;CBX3;CSE1L;MPHOSPH6;UBE2D1;UBE2D2;ATF6;HIF1A;HSF2;SRSF1;USP7
ONDER_CDH1_TARGETS_2_UP	http://www.gsea-msigdb.org/gsea/msigdb/cards/ONDER_CDH1_TARGETS_2_UP	249	22	9.81839	2.24069	0.000366433	0.0233512	4811;7358;10516;81029;5578;4603;9760;84159;2335;6935;6678;2059;8905;22999;2260;51334;1293;2200;3778;55619;55755;54468	CDK5RAP2;COL6A3;EPS8;FBLN5;FBN1;FGFR1;FN1;KCNMA1;MIOS;MYBL1;NID1;PRR16;RIMS1;TOX;UGDH;WNT5B;AP1S2;ARID5B;DOCK10;PRKCA;SPARC;ZEB1
SENGUPTA_NASOPHARYNGEAL_CARCINOMA_UP	http://www.gsea-msigdb.org/gsea/msigdb/cards/SENGUPTA_NASOPHARYNGEAL_CARCINOMA_UP	300	25	11.8294	2.11338	0.000367572	0.0233512	51514;1062;1063;5366;81796;4811;3398;2627;1075;23333;2335;5932;7112;6678;11335;5983;79805;2200;3778;3843;83990;84133;23446;29028;4085	ATAD2;BRIP1;CBX3;CENPE;CENPF;DTL;FBN1;FN1;GATA6;ID2;IPO5;KCNMA1;MAD2L1;NID1;PMAIP1;RFC3;SLCO5A1;TMPO;VASH2;ZNRF3;CTSC;DPY19L1;RBBP8;SLC44A1;SPARC
KORKOLA_TERATOMA_UP	http://www.gsea-msigdb.org/gsea/msigdb/cards/KORKOLA_TERATOMA_UP	17	5	0.670332	7.45899	0.000391605	0.0244173	2012;2120;397;51729;4256	EMP1;ETV6;MGP;WBP11;ARHGDIB
AMIT_SERUM_RESPONSE_60_MCF10A	http://www.gsea-msigdb.org/gsea/msigdb/cards/AMIT_SERUM_RESPONSE_60_MCF10A	58	9	2.28702	3.93526	0.00041282	0.0248976	5366;2069;7050;10611;4071;2335;22936;22837;23012	COBLL1;ELL2;EREG;FN1;PDLIM5;PMAIP1;STK38L;TGIF1;TM4SF1
WANG_SMARCE1_TARGETS_DN	http://www.gsea-msigdb.org/gsea/msigdb/cards/WANG_SMARCE1_TARGETS_DN	373	29	14.7079	1.97173	0.000414097	0.0248976	23596;3033;1846;2250;81029;10808;4603;10611;27075;8027;23658;92482;1075;4071;79750;490;10643;27101;25805;3930;51334;1434;6059;1977;51377;2271;9255;4085;54468	ABCE1;ATP2B1;BAMBI;BBIP1;CACYBP;CSE1L;DUSP4;FH;HADH;HSPH1;IGF2BP3;LBR;LSM5;MAD2L1;MIOS;MYBL1;OPN3;PDLIM5;PRR16;STAM;TSPAN13;UCHL5;WNT5B;AIMP1;CTSC;EIF4E;FGF5;TM4SF1;ZNF385D
SWEET_LUNG_CANCER_KRAS_DN	http://www.gsea-msigdb.org/gsea/msigdb/cards/SWEET_LUNG_CANCER_KRAS_DN	411	31	16.2063	1.91284	0.000446941	0.0259367	6664;3977;118429;6657;50486;216;1906;4811;4256;27075;760;64388;2252;2752;7078;6711;4223;6935;6678;3075;358;196;1036;64321;8082;11185;5581;9370;7139;859;286826	AHR;ALDH1A1;AQP1;CA2;CDO1;CFH;EDN1;FGF7;G0S2;GLUL;GREM2;INMT;LIFR;LIN9;MEOX2;MGP;NID1;PRKCE;SOX11;SOX2;SPTBN1;SSPN;TIMP3;TNNT2;TSPAN13;ADIPOQ;ANTXR2;CAV3;SOX17;SPARC;ZEB1
SMID_BREAST_CANCER_BASAL_DN	http://www.gsea-msigdb.org/gsea/msigdb/cards/SMID_BREAST_CANCER_BASAL_DN	677	45	26.695	1.68571	0.000450845	0.0259367	89795;7832;216;5274;1846;10451;7358;901;6495;4488;596;27324;64798;27075;10513;412;10551;3158;1124;1047;6509;444;1040;948;5241;79750;2104;644;4223;3382;10140;10753;55103;23682;55508;10788;3964;3778;3176;55107;10560;56890;57795;9370;4857	AGR2;ALDH1A1;ANO1;APPBP2;ASPH;BCL2;BLVRA;BTG2;CAPN9;CCNG2;CD36;CHN2;CLGN;DEPTOR;DUSP4;ESRRG;HNMT;ICA1;IQGAP2;KCNMA1;LGALS8;MDM1;MEOX2;NAV3;NOVA1;RALGPS2;SERPINI1;SIX1;SLC19A2;SLC1A4;SLC35E3;TOB1;TOX3;TSPAN13;UGDH;ADIPOQ;BRINP2;CDS1;HMGCS2;MSX2;PGR;RAB38;STS;VAV3;ZNF385D
DEBIASI_APOPTOSIS_BY_REOVIRUS_INFECTION_UP	http://www.gsea-msigdb.org/gsea/msigdb/cards/DEBIASI_APOPTOSIS_BY_REOVIRUS_INFECTION_UP	287	24	11.3168	2.12074	0.000454489	0.0259367	5366;1316;133;8548;10672;9039;23011;23658;6120;5074;51360;5771;1837;10252;466;9412;1977;1660;6617;11157;22926;7321;1070;23483	ADM;ATF1;BLZF1;CETN3;DHX9;GNA13;KLF6;LSM5;MBTPS2;PAWR;PMAIP1;PTPN2;RAB21;RPE;SPRY1;TGDS;UBA3;UBE2D1;ATF6;DTNA;EIF4E;LSM6;MED21;SNAPC1
JOSEPH_RESPONSE_TO_SODIUM_BUTYRATE_DN	http://www.gsea-msigdb.org/gsea/msigdb/cards/JOSEPH_RESPONSE_TO_SODIUM_BUTYRATE_DN	59	9	2.32645	3.86856	0.000470362	0.0263951	216;3146;7078;221981;358;1293;4299;7874;1982	AFF1;ALDH1A1;AQP1;COL6A3;EIF4G2;HMGB1;THSD7A;TIMP3;USP7
RIGGI_EWING_SARCOMA_PROGENITOR_UP	http://www.gsea-msigdb.org/gsea/msigdb/cards/RIGGI_EWING_SARCOMA_PROGENITOR_UP	416	31	16.4034	1.88985	0.000547834	0.0302387	3294;79365;23596;3556;727;6657;50486;81796;7832;1301;3398;397;476;27075;57494;1040;2591;948;5295;340481;25805;151449;3964;6938;619279;57688;441631;6999;90025;282809;120114	ATP1A1;BAMBI;BHLHE41;BTG2;C5;CD36;COL11A1;FAT3;G0S2;GALNT3;GDF7;HSD17B2;ID2;IL1RAP;LGALS8;OPN3;PIK3R1;POC1B;RIMKLB;SLCO5A1;SOX2;TCF12;TDO2;TSPAN11;TSPAN13;UBE3D;ZDHHC21;ZNF704;ARHGDIB;CDS1;ZSWIM6
YAGI_AML_FAB_MARKERS	http://www.gsea-msigdb.org/gsea/msigdb/cards/YAGI_AML_FAB_MARKERS	191	18	7.53138	2.39	0.000572484	0.0307411	5270;216;5274;1301;7050;6541;23259;965;84159;7078;22936;3075;55744;313;8905;25805;5983;9412	ALDH1A1;BAMBI;CD58;CFH;COA1;COL11A1;DDHD2;ELL2;RFC3;SERPINI1;SLC7A1;TGIF1;TIMP3;AOAH;AP1S2;ARID5B;MED21;SERPINE2
REN_MIF_TARGETS_DN	http://www.gsea-msigdb.org/gsea/msigdb/cards/REN_MIF_TARGETS_DN	5	3	0.197157	15.2163	0.000575198	0.0307411	2250;5867;6999	RAB4A;TDO2;FGF5
SANSOM_APC_TARGETS	http://www.gsea-msigdb.org/gsea/msigdb/cards/SANSOM_APC_TARGETS	208	19	8.20171	2.31659	0.000599632	0.0315463	51514;55733;1906;1846;2246;3158;6509;55197;2072;361;8313;6059;55755;6558;64321;285782;9352;123036;10002	ABCE1;AQP4;AXIN2;CAGE1;CDK5RAP2;DTL;DUSP4;EDN1;ERCC4;FGF1;HHAT;NR2E3;RPRD1A;SLC12A2;SLC1A4;TC2N;TXNL1;HMGCS2;SOX17
LEE_AGING_MUSCLE_UP	http://www.gsea-msigdb.org/gsea/msigdb/cards/LEE_AGING_MUSCLE_UP	38	7	1.49839	4.67168	0.000624223	0.0323242	216;7050;397;23011;3094;279;64321	ALDH1A1;AMY2A;HINT1;RAB21;TGIF1;ARHGDIB;SOX17
WILLIAMS_ESR2_TARGETS_DN	http://www.gsea-msigdb.org/gsea/msigdb/cards/WILLIAMS_ESR2_TARGETS_DN	11	4	0.433744	9.22202	0.00063362	0.0323242	133;1906;57568;79718	ADM;EDN1;SIPA1L2;TBL1XR1
DAZARD_RESPONSE_TO_UV_SCC_UP	http://www.gsea-msigdb.org/gsea/msigdb/cards/DAZARD_RESPONSE_TO_UV_SCC_UP	102	12	4.02199	2.9836	0.000675706	0.0339567	5366;3398;397;4200;6426;7348;10140;23256;8905;9255;11154;57142	AP4S1;ID2;PMAIP1;RTN4;SCFD1;TOB1;UPK1B;AIMP1;AP1S2;ARHGDIB;ME2;SRSF1
THUM_SYSTOLIC_HEART_FAILURE_UP	http://www.gsea-msigdb.org/gsea/msigdb/cards/THUM_SYSTOLIC_HEART_FAILURE_UP	404	30	15.9302	1.88321	0.0007079	0.0350515	3717;5270;5631;133;166968;1906;2246;901;57507;397;7175;4074;64710;1075;4071;5747;10576;6935;119392;27252;57224;58486;128387;3176;5318;2271;6546;79718;9068;55293	ADM;ANGPTL1;CCNG2;CCT2;EDN1;FGF1;FH;HNMT;JAK2;KLHL20;M6PR;MIER3;NUCKS1;PKP2;PRPS1;PTK2;SFR1;SLC8A1;TATDN3;TBL1XR1;TPR;UEVLD;ZBED5;ZNF608;ARHGDIB;CTSC;NHSL1;SERPINE2;TM4SF1;ZEB1
ZHENG_FOXP3_TARGETS_IN_THYMUS_UP	http://www.gsea-msigdb.org/gsea/msigdb/cards/ZHENG_FOXP3_TARGETS_IN_THYMUS_UP	195	18	7.6891	2.34098	0.00073115	0.035678	3091;1316;22884;55843;9760;57162;84159;5295;490;7150;4154;64224;55619;6938;5991;286053;9847;11154	AP4S1;ARHGAP15;ATP2B1;C2CD5;KLF6;NSMCE2;PELI1;PIK3R1;TCF12;TOX;WDR37;ARID5B;DOCK10;HERPUD2;HIF1A;MBNL1;RFX3;TOP1
XIE_LT_HSC_S1PR3_OE_UP	http://www.gsea-msigdb.org/gsea/msigdb/cards/XIE_LT_HSC_S1PR3_OE_UP	29	6	1.14351	5.24701	0.000803562	0.0381967	952;3556;677;4811;760;948	CA2;CD36;CD38;IL1RAP;NID1;ZFP36L1
DELYS_THYROID_CANCER_DN	http://www.gsea-msigdb.org/gsea/msigdb/cards/DELYS_THYROID_CANCER_DN	230	20	9.0692	2.20527	0.00081288	0.0381967	3977;216;596;10516;4256;7088;444;948;3131;2104;6711;26040;4223;10140;10788;53353;51377;56890;845;79785	ALDH1A1;ASPH;BCL2;CASQ2;CD36;ESRRG;FBLN5;HLF;IQGAP2;LIFR;LRP1B;MDM1;MEOX2;MGP;RERGL;SETBP1;SPTBN1;TLE1;TOB1;UCHL5
SCHLOSSER_MYC_TARGETS_REPRESSED_BY_SERUM	http://www.gsea-msigdb.org/gsea/msigdb/cards/SCHLOSSER_MYC_TARGETS_REPRESSED_BY_SERUM	149	15	5.87526	2.55308	0.000816799	0.0381967	5631;6426;9804;10576;8539;11335;7019;3843;1977;1660;55854;2271;11260;4085;23483	API5;CBX3;CCT2;DHX9;FH;IPO5;MAD2L1;PRPS1;TFAM;TGDS;TOMM20;XPOT;ZC3H15;EIF4E;SRSF1
FISCHER_G1_S_CELL_CYCLE	http://www.gsea-msigdb.org/gsea/msigdb/cards/FISCHER_G1_S_CELL_CYCLE	182	17	7.1765	2.36884	0.000889653	0.0403068	51514;80263;10625;57494;444;84159;580;5932;79739;83990;114880;29028;92610;56890;56913;9937;8089	ASPH;ATAD2;BARD1;BRIP1;C1GALT1;DTL;IVNS1ABP;MDM1;RIMKLB;TIFA;TRIM45;TTLL7;YEATS4;ARID5B;DCLRE1A;OSBPL6;RBBP8
ACEVEDO_LIVER_CANCER_WITH_H3K9ME3_DN	http://www.gsea-msigdb.org/gsea/msigdb/cards/ACEVEDO_LIVER_CANCER_WITH_H3K9ME3_DN	91	11	3.58825	3.06556	0.000890449	0.0403068	9585;3198;27324;4603;3075;3209;55808;91181;145508;10878;132321	CEP128;CFH;CFHR3;HOXA1;HOXA13;MYBL1;NUP210L;TOX3;C4orf33;KIF20B;ST6GALNAC1
KRIEG_HYPOXIA_VIA_KDM3A	http://www.gsea-msigdb.org/gsea/msigdb/cards/KRIEG_HYPOXIA_VIA_KDM3A	52	8	2.05043	3.90163	0.000909806	0.0403068	3556;5271;133;1906;6541;6690;444;4071	ADM;ASPH;EDN1;IL1RAP;SERPINB8;SLC7A1;SPINK1;TM4SF1
ROVERSI_GLIOMA_COPY_NUMBER_DN	http://www.gsea-msigdb.org/gsea/msigdb/cards/ROVERSI_GLIOMA_COPY_NUMBER_DN	52	8	2.05043	3.90163	0.000909806	0.0403068	55843;1488;1029;3778;3176;729238;653509;53353	ARHGAP15;CDKN2A;CTBP2;HNMT;KCNMA1;LRP1B;SFTPA1;SFTPA2
ZWANG_CLASS_3_TRANSIENTLY_INDUCED_BY_EGF	http://www.gsea-msigdb.org/gsea/msigdb/cards/ZWANG_CLASS_3_TRANSIENTLY_INDUCED_BY_EGF	216	19	8.51716	2.23079	0.000947034	0.0408815	3198;3556;2012;677;133;1906;8548;2627;7050;5912;57494;57162;22936;10140;57688;4299;3859;91147;23012	ADM;AFF1;BLZF1;EDN1;ELL2;EMP1;GATA6;HOXA1;IL1RAP;KRT12;PELI1;RIMKLB;STK38L;TGIF1;TOB1;ZFP36L1;RAP2B;TMEM67;ZSWIM6
PLASARI_TGFB1_TARGETS_10HR_DN	http://www.gsea-msigdb.org/gsea/msigdb/cards/PLASARI_TGFB1_TARGETS_10HR_DN	250	21	9.85783	2.13029	0.000950842	0.0408815	51514;3977;1644;2052;133;57507;6495;9760;4591;84159;948;5295;2252;6840;221981;358;5983;10194;79752;6558;340419	ADM;AQP1;CD36;DDC;DTL;EPHX1;FGF7;LIFR;PIK3R1;RFC3;RSPO2;SIX1;SLC12A2;SVIL;THSD7A;TOX;TRIM37;TSHZ1;ZFAND1;ZNF608;ARID5B
BRUINS_UVC_RESPONSE_VIA_TP53_GROUP_B	http://www.gsea-msigdb.org/gsea/msigdb/cards/BRUINS_UVC_RESPONSE_VIA_TP53_GROUP_B	545	37	21.4901	1.72173	0.000969723	0.0408815	5366;2069;1316;5270;384;1644;7832;5631;2052;54544;2246;345274;4488;4256;27075;23011;6120;6678;5238;116254;51715;55103;64224;51460;22999;55508;79657;3964;26224;64321;2842;55107;11185;2561;90025;643155;344657	ANO1;BTG2;DDC;EPHX1;EREG;FGF1;GPR19;INMT;KLF6;LGALS8;LRRIQ4;MGP;PGM3;PMAIP1;PRPS1;RAB21;RAB23;RALGPS2;RIMS1;RPAP3;RPE;SFMBT1;SLC35E3;TSPAN13;UBE3D;ARG2;CRCT1;FBXL3;GABRB2;GINM1;HERPUD2;MSX2;SERPINE2;SLC10A6;SMIM15;SOX17;SPARC
HOLLERN_SOLID_NODULAR_BREAST_TUMOR_DN	http://www.gsea-msigdb.org/gsea/msigdb/cards/HOLLERN_SOLID_NODULAR_BREAST_TUMOR_DN	30	6	1.18294	5.07211	0.000971344	0.0408815	4811;6678;55103;358;79805;441631	AQP1;NID1;RALGPS2;TSPAN11;VASH2;SPARC
KORKOLA_TERATOMA	http://www.gsea-msigdb.org/gsea/msigdb/cards/KORKOLA_TERATOMA	41	7	1.61668	4.32985	0.00100379	0.0408852	2012;4256;8932;10551;4071;2059;8082	AGR2;EMP1;EPS8;MGP;SSPN;MBD2;TM4SF1
GABRIELY_MIR21_TARGETS	http://www.gsea-msigdb.org/gsea/msigdb/cards/GABRIELY_MIR21_TARGETS	286	23	11.2774	2.03949	0.00100873	0.0408852	3977;6657;57162;23259;23224;89890;5295;7078;22837;23022;55103;64224;26031;79805;55619;254251;54764;7874;55137;79718;55327;2957;149371	COBLL1;DDHD2;EXOC8;FIGN;GTF2A1;KBTBD6;LCORL;LIFR;LIN7C;PALLD;PELI1;PIK3R1;RALGPS2;SOX2;SYNE2;TBL1XR1;TIMP3;VASH2;ZRANB1;DOCK10;HERPUD2;OSBPL3;USP7
GRAESSMANN_APOPTOSIS_BY_DOXORUBICIN_DN	http://www.gsea-msigdb.org/gsea/msigdb/cards/GRAESSMANN_APOPTOSIS_BY_DOXORUBICIN_DN	1742	94	68.6893	1.36848	0.00101795	0.0408852	51514;3091;1316;2012;55536;3033;9788;10451;7494;596;3845;10625;7175;3146;8932;64798;23075;9039;55127;4200;2653;6426;5867;444;1122;84952;5295;8028;3131;7078;5150;54477;6711;54816;7112;9061;6840;119392;5805;2072;27252;3799;55120;8880;29904;284161;11335;3416;4437;1130;10252;51015;2260;81929;11201;3930;11123;7325;6059;6938;55755;1660;619279;9455;1946;8082;29957;7812;2218;286053;53354;114880;23446;797…	ABCE1;ASPH;BCL2;CBX3;CDCA7L;CDK5RAP2;CETN3;CGNL1;CHML;COX20;CSDE1;DEPTOR;DHX9;DNM1L;DTL;EEF2K;EFNA5;EMP1;ERCC4;FANCL;FGFR1;FUBP1;GATAD2B;GCSH;GDPD1;HADH;HEATR1;HLF;HMGB1;IDE;INTS7;IVNS1ABP;KLF6;KLHL20;KRAS;LACTB2;LBR;LYST;MIOS;MLLT10;MRPL32;MSH3;MTBP;MTSS1;NSMCE2;PDE7A;PIK3R1;PLEKHA5;POLI;POU2F1;RAB4A;RCAN3;RHBDD1;RTTN;SEH1L;SFR1;SPRY1;SPTBN1;SSPN;SVIL;SWAP70;TBL1XR1;TCF12;TIFA;TIMP3;TMPO;TPR;UBA…
VECCHI_GASTRIC_CANCER_EARLY_DN	http://www.gsea-msigdb.org/gsea/msigdb/cards/VECCHI_GASTRIC_CANCER_EARLY_DN	358	27	14.1164	1.91267	0.00102001	0.0408852	3977;6657;25928;216;5274;7436;64388;84952;948;79875;2752;3131;22936;2104;26040;1837;6751;3075;361;79739;25924;2651;55137;9370;845;9068;83416	ALDH1A1;ANGPTL1;AQP4;CASQ2;CD36;CFH;CGNL1;ELL2;ESRRG;FCRL5;FIGN;GCNT2;GLUL;GREM2;HLF;LIFR;MYRIP;SERPINI1;SETBP1;SOSTDC1;SOX2;SSTR1;THSD4;TTLL7;ADIPOQ;DTNA;VLDLR
JI_RESPONSE_TO_FSH_DN	http://www.gsea-msigdb.org/gsea/msigdb/cards/JI_RESPONSE_TO_FSH_DN	53	8	2.08986	3.82801	0.00103515	0.0410043	2012;5631;2250;10672;444;2335;7150;3799	ASPH;EMP1;FN1;GNA13;PRPS1;FGF5;KIF5B;TOP1
PUJANA_CHEK2_PCC_NETWORK	http://www.gsea-msigdb.org/gsea/msigdb/cards/PUJANA_CHEK2_PCC_NETWORK	746	47	29.4158	1.59778	0.00106762	0.0417985	1062;9585;1063;6726;5631;10672;3845;10808;6917;6541;2653;6426;23658;6509;10576;5771;580;5932;7112;23029;7150;8813;8880;11335;10200;9824;22999;7019;3930;1434;5983;9412;6059;3843;8443;1977;1176;1660;55854;8428;9255;6870;11157;6045;5529;4085;23483	ABCE1;AP3S1;BARD1;CBX3;CCT2;CENPE;CENPF;CSE1L;DHX9;DPM1;FUBP1;GCSH;GNA13;GNPAT;HSPH1;IPO5;KRAS;LBR;LSM5;MAD2L1;MPHOSPH6;PPP2R5E;PRPS1;PTPN2;RBM34;RFC3;RIMS1;RNF2;SLC1A4;SLC7A1;SRP9;STK24;TACR3;TFAM;TGDS;TMPO;ZC3H15;AIMP1;ARHGAP11A;EIF4E;KIF20B;LSM6;MED21;RBBP8;SRSF1;TCEA1;TOP1
KAPOSI_LIVER_CANCER_MET_DN	http://www.gsea-msigdb.org/gsea/msigdb/cards/KAPOSI_LIVER_CANCER_MET_DN	6	3	0.236588	12.6803	0.00111665	0.0432155	216;2052;5295	ALDH1A1;EPHX1;PIK3R1
PYEON_CANCER_HEAD_AND_NECK_VS_CERVICAL_UP	http://www.gsea-msigdb.org/gsea/msigdb/cards/PYEON_CANCER_HEAD_AND_NECK_VS_CERVICAL_UP	186	17	7.33422	2.3179	0.00113244	0.0433286	51514;1063;5366;57494;412;1122;55556;339500;1029;580;7112;55120;55167;83990;9847;29028;25896	ATAD2;BARD1;BRIP1;C2CD5;CDKN2A;CENPF;CHML;DTL;FANCL;INTS7;MSL2;PMAIP1;RIMKLB;TMPO;ZNF678;ENOSF1;STS
HAHTOLA_SEZARY_SYNDROM_UP	http://www.gsea-msigdb.org/gsea/msigdb/cards/HAHTOLA_SEZARY_SYNDROM_UP	95	11	3.74597	2.93649	0.00127496	0.0482336	11010;2153;759;2752;64092;580;9061;4815;7150;3964;1022	BARD1;CA1;CDK7;F5;GLUL;LGALS8;NINJ2;SAMSN1;GLIPR1;PAPSS1;TOP1
MAHADEVAN_IMATINIB_RESISTANCE_UP	http://www.gsea-msigdb.org/gsea/msigdb/cards/MAHADEVAN_IMATINIB_RESISTANCE_UP	22	5	0.867489	5.76376	0.00141497	0.0529357	3294;5270;6328;216;25805	ALDH1A1;BAMBI;HSD17B2;SCN3A;SERPINE2
NIKOLSKY_BREAST_CANCER_8P12_P11_AMPLICON	http://www.gsea-msigdb.org/gsea/msigdb/cards/NIKOLSKY_BREAST_CANCER_8P12_P11_AMPLICON	56	8	2.20815	3.62294	0.00149582	0.0553427	9070;23259;2260;114926;27121;2515;157848;389649	ADAM2;ASH2L;C8orf86;DDHD2;DKK4;FGFR1;NKX6-3;SMIM19
RAO_BOUND_BY_SALL4	http://www.gsea-msigdb.org/gsea/msigdb/cards/RAO_BOUND_BY_SALL4	225	19	8.87204	2.14156	0.0015315	0.0553427	6657;81796;677;57507;10672;5162;51360;2335;27101;3075;23682;2260;619279;2823;2651;115426;23446;56888;845	CACYBP;CASQ2;CFH;FGFR1;FN1;GCNT2;GNA13;GPM6A;MBTPS2;SLCO5A1;SOX2;UHRF2;ZFP36L1;ZNF608;ZNF704;KCMF1;PDHB;RAB38;SLC44A1
ONDER_CDH1_SIGNALING_VIA_CTNNB1	http://www.gsea-msigdb.org/gsea/msigdb/cards/ONDER_CDH1_SIGNALING_VIA_CTNNB1	83	10	3.2728	3.05549	0.00154506	0.0553427	901;10516;27075;57162;6288;1293;2200;3778;55619;54468	CCNG2;COL6A3;FBLN5;FBN1;KCNMA1;MIOS;PELI1;SAA1;TSPAN13;DOCK10
MILI_PSEUDOPODIA_CHEMOTAXIS_UP	http://www.gsea-msigdb.org/gsea/msigdb/cards/MILI_PSEUDOPODIA_CHEMOTAXIS_UP	83	10	3.2728	3.05549	0.00154506	0.0553427	92482;23022;6935;80218;8500;3799;3646;83939;100532731;116228	BBIP1;COMMD3-BMI1;COX20;EIF3E;NAA50;PALLD;PPFIA1;EIF2A;KIF5B;ZEB1
GOZGIT_ESR1_TARGETS_DN	http://www.gsea-msigdb.org/gsea/msigdb/cards/GOZGIT_ESR1_TARGETS_DN	720	45	28.3905	1.58504	0.0015857	0.0562004	384;55536;6657;2052;9788;1906;10451;7358;2627;7436;5578;64798;10611;27075;7088;10551;8644;160335;4591;84159;5747;5241;79875;54477;644;22837;1837;57568;5238;10753;2494;55744;196;25805;3964;6558;57688;51068;165679;55137;10560;60436;64089;123036;91181	AGR2;AHR;AKR1C3;BAMBI;BLVRA;CAPN9;CDCA7L;COA1;COBLL1;DEPTOR;EDN1;EPHX1;FIGN;GATA6;LGALS8;MTSS1;NMD3;NUP210L;PDLIM5;PGM3;PLEKHA5;PTK2;SIPA1L2;SLC12A2;SLC19A2;SNX16;SOX2;SPTSSB;TC2N;THSD4;TLE1;TMTC2;TRIM37;TSPAN13;UGDH;ARG2;ARID5B;DTNA;NR5A2;PGR;PRKCA;TGIF2;VAV3;VLDLR;ZSWIM6
SCHRAETS_MLL_TARGETS_UP	http://www.gsea-msigdb.org/gsea/msigdb/cards/SCHRAETS_MLL_TARGETS_UP	33	6	1.30123	4.61101	0.0016388	0.0574774	3198;5270;4488;1075;10140;7139	HOXA1;TNNT2;TOB1;CTSC;MSX2;SERPINE2
HAHTOLA_CTCL_CUTANEOUS	http://www.gsea-msigdb.org/gsea/msigdb/cards/HAHTOLA_CTCL_CUTANEOUS	23	5	0.90692	5.51317	0.00174999	0.0604757	11010;50486;2752;580;7150	BARD1;G0S2;GLUL;GLIPR1;TOP1
MONNIER_POSTRADIATION_TUMOR_ESCAPE_DN	http://www.gsea-msigdb.org/gsea/msigdb/cards/MONNIER_POSTRADIATION_TUMOR_ESCAPE_DN	372	27	14.6684	1.84069	0.00178123	0.0604757	3198;3592;1316;9965;901;7494;596;84159;1122;55758;5150;644;26061;84945;29904;1293;26224;2842;5318;2651;57620;64863;151050;116228;440145;10110;196294	ABHD13;BCL2;BLVRA;CCNG2;CHML;COL6A3;COX20;EEF2K;FGF19;GCNT2;GPR19;HACL1;HOXA1;IL12A;IMMP1L;KANSL1L;KLF6;METTL4;MZT1;PDE7A;PKP2;RCOR3;STIM2;XBP1;ARID5B;FBXL3;SGK2
CREIGHTON_ENDOCRINE_THERAPY_RESISTANCE_5	http://www.gsea-msigdb.org/gsea/msigdb/cards/CREIGHTON_ENDOCRINE_THERAPY_RESISTANCE_5	467	32	18.4144	1.73777	0.00179756	0.0604757	8445;2012;7358;3398;2627;22884;3845;27075;23075;10551;1040;10605;84159;2591;7078;22936;22837;490;3382;4154;10753;196;25805;3778;6558;619279;114569;1213;123036;23012;30010;54468	AGR2;AHR;ATP2B1;BAMBI;CAPN9;CLTC;COBLL1;ELL2;EMP1;GALNT3;GATA6;ICA1;ID2;KCNMA1;KRAS;MAL2;MIOS;NXPH1;PAIP1;SLC12A2;STK38L;SWAP70;TC2N;TIMP3;TSPAN13;UGDH;WDR37;ZNF704;ARID5B;CDS1;DYRK2;MBNL1
NUYTTEN_EZH2_TARGETS_UP	http://www.gsea-msigdb.org/gsea/msigdb/cards/NUYTTEN_EZH2_TARGETS_UP	1015	59	40.0228	1.47416	0.00181035	0.0604757	55359;150275;5366;51251;87178;3717;1316;5270;50486;677;5274;133;1906;2246;2250;8548;3398;2627;10672;6675;6690;160335;23081;965;84159;1075;2591;6288;2252;51676;2335;26040;22837;55024;56990;340481;27430;84945;27252;55435;144402;64224;1130;8905;8313;7325;3964;619279;1946;2651;161176;56776;149111;5581;6045;282809;7159;10878;284252	ABHD13;ADM;AP1AR;AXIN2;BANK1;BLZF1;CCDC117;CD58;CDC42SE2;CFHR3;CNIH3;COBLL1;CPNE8;EDN1;EFNA5;FGF1;FGF7;FMN2;FN1;G0S2;GALNT3;GATA6;GCNT2;GNA13;ID2;JAK2;KDM4C;KLF6;KLHL20;LGALS8;LYST;MAT2B;NT5C3A;PMAIP1;PNPT1;POC1B;PRKCE;RNF2;SAA1;SERPINI1;SETBP1;TMTC2;TP53BP2;UAP1;UBE2E2;ZDHHC21;ZFP36L1;ZNF704;AP1S2;ARID5B;ASB2;CTSC;FGF5;HERPUD2;KCTD1;SERPINE2;SPINK1;STYK1;SYNE3

## Sheet: ST7_PeaktoDEGwithSP1
Category	H3K4me1	ERα	SP1	Direction of Effect	Overlap	P-value	Jaccard Index	Odds Ratio
1	NA	Loss - 494	Loss - 68	Upreg	20	4.8e-08	0	5.4
2	NA	Loss - 1170	Loss - 112	Downreg	58	8.5e-17	0	5.3
3	NA	Loss - 494	Gain - 886	Upreg	203	4.8e-59	0.2	5.6
4	NA	Loss -1170	Gain - 1015	Downreg	470	1.2e-123	0.3	6.1
5	NA	Gain - 159	Loss - 68	Upreg	4	0.078	0	2.6
6	NA	Gain - 333	Loss - 112	Downreg	9	0.11	0	1.7
7	NA	Gain - 159	Gain -886	Upreg	56	7.6e-13	0.1	3.7
8	NA	Gain - 333	Gain - 1015	Downreg	98	8.8e-12	0.1	2.5
9	Loss - 1356	NA	Loss - 68	Upreg	44	1.7e-15	0	7.4
10	Loss - 0	NA	Loss -112	Downreg	0	1	0	0
11	Loss - 1356	NA	Gain - 884	Upreg	503	1.1e-151	0.3	7.6
12	Loss - 0	NA	Gain - 1015	Downreg	0	1	0	0
13	Gain - 53	NA	Loss - 68	Upreg	1	0.42	0	1.9
14	Gain - 1150	NA	Loss - 112	Downreg	65	1.1e-22	0.1	7
15	Gain - 53	NA	Gain - 884	Upreg	15	0.0028	0	2.6
16	Gain - 1150	NA	Gain - 1015	Downreg	501	3e-153	0.3	7.5
Genome Size = the # of ZR751 DEG: 6,677 genes
Statistical Test Used = One Sided Fisher's exact test
The null hypothesis is that the odds ratio is no larger than 1. The alternative is that the odds ratio is larger than 1.0.
GeneOverlap in R, by Li Shen
https://www.bioconductor.org/packages/release/bioc/vignettes/GeneOverlap/inst/doc/GeneOverlap.pdf

## Sheet: ST8_ReadCounts
Experiment	Sample_ID	Name	Total_Mass
RNASeq	3040-TPS-215	ZR751shLucifP4	17468400
RNASeq	3040-TPS-206	ZR751shLucifP3	28396800
RNASeq	3040-TPS-213	ZR751shMLL3P5	26836400
RNASeq	3040-TPS-214	ZR751shMLL3P7	21714800
ChIPSeq	3040-TPS-124	ZR751shMLL3_ERa	16856209
ChIPSeq	3040-TPS-135	ZR751shMLL3_ERa	9157047
ChIPSeq	2501-KS-8	ZR751shMLL3_SP1	6156597
ChIPSeq	2501-KS-15	ZR751shMLL3_SP1	10803852
ChIPSeq	3040-TPS-125	ZR751shMLL3_H3K4me1	15748940
ChIPSeq	3040-TPS-119	ZR751shMLL3_H3K4me1	8340487
ChIPSeq	3040-TPS-137	ZR751shLucif_ERa	5989465
ChIPSeq	2501-KS-4	ZR751shLucif_ERa	8835241
ChIPSeq	2501-KS-6	ZR751shLucif_SP1	10435542
ChIPSeq	2501-KS-7	ZR751shLucif_SP1	12602784
ChIPSeq	3040-TPS-121	ZR751shLucif_H3K4me1	5664688
ChIPSeq	3040-TPS-126	ZR751shLucif_H3K4me1	18841450
