# Supplementary material for: MLL3 is a de novo cause of endocrine therapy resistance
Source: Cancer Med. 2021 Sep 28;10(21):7692–711. doi: 10.1002/cam4.4285 (PMC8559462; doi:10.1002/cam4.4285)
Supplement: Supplementary file 9 — Table S4 [file CAM4-10-7692-s012.xlsx]

## Sheet: 5A_ZR751shLucifERa_MEME
CENTRIMO
ID	Name	E-value	Region Width	Region Matches
ESR1_HUMAN.H11MO.0.A		5.8e-42	80	712
ESR2_HUMAN.H11MO.0.A		1.9e-35	80	727
RARG_HUMAN.H11MO.0.B		8.7e-27	95	919
ESR2_HUMAN.H11MO.1.A		1.4e-13	108	948
ERR1_HUMAN.H11MO.0.A		3.9e-12	86	604
ESR1_HUMAN.H11MO.1.A		6.9e-12	71	619
RARB_HUMAN.H11MO.0.D		1.6e-09	62	409
THA_HUMAN.H11MO.1.D		3.3e-08	117	990
NR1I3_HUMAN.H11MO.1.D		1.3e-07	71	632
RXRB_HUMAN.H11MO.0.C		1.9e-07	97	878
NR1H4_HUMAN.H11MO.1.B		9.5e-07	45	443
NR4A3_HUMAN.H11MO.0.D		4e-06	55	313
GCR_HUMAN.H11MO.0.A		1e-05	84	689
NR1I2_HUMAN.H11MO.1.D		1.2e-05	97	856
RARG_HUMAN.H11MO.1.B		2.3e-05	71	618
ERR3_HUMAN.H11MO.0.B		6.7e-05	66	501
ANDR_HUMAN.H11MO.1.A		0.00012	91	745
NR1H3_HUMAN.H11MO.1.B		0.00013	89	802
NR2C1_HUMAN.H11MO.0.C		0.00019	66	378
ERR2_HUMAN.H11MO.0.A		0.00045	62	470
RARA_HUMAN.H11MO.1.A		0.00059	73	609
RXRA_HUMAN.H11MO.1.A		0.00085	95	845
FOXA2_HUMAN.H11MO.0.A		0.00096	145	1112
NR4A2_HUMAN.H11MO.0.C		0.0063	60	503
VDR_HUMAN.H11MO.1.A		0.012	110	894
RORG_HUMAN.H11MO.0.C		0.02	85	723
FOXA3_HUMAN.H11MO.0.B		0.089	186	1506
COT2_HUMAN.H11MO.0.A		0.18	88	722
THB_HUMAN.H11MO.1.D		0.18	95	700
BACH2_HUMAN.H11MO.0.A		0.19	30	249
FOXA1_HUMAN.H11MO.0.A		1	131	1039
ATF3_HUMAN.H11MO.0.A		1.4	30	218
NFE2_HUMAN.H11MO.0.A		1.8	128	726
COT1_HUMAN.H11MO.1.C		2	82	630
NR1D1_HUMAN.H11MO.1.D		2.6	23	122
PPARA_HUMAN.H11MO.1.B		3.9	94	814
RORA_HUMAN.H11MO.0.C		5.6	42	388
NF2L1_HUMAN.H11MO.0.C		6.2	124	1096
PRGR_HUMAN.H11MO.0.A		8.2	181	1400
FOXM1_HUMAN.H11MO.0.A		8.4	183	1595
DREME TOMTOM
dreme	AAAATANW	DREME		7	MEF2C_HUMAN.H11MO.0.A, MEF2A_HUMAN.H11MO.0.A, HMGA1_HUMAN.H11MO.0.D, ONEC3_HUMAN.H11MO.0.D, MEF2B_HUMAN.H11MO.0.A, MEF2D_HUMAN.H11MO.0.A, FOXJ3_HUMAN.H11MO.1.B
dreme	AAAAVAAA	DREME		26	FOXL1_HUMAN.H11MO.0.D, FOXJ2_HUMAN.H11MO.0.C, FOXF1_HUMAN.H11MO.0.D, FOXJ3_HUMAN.H11MO.0.A, FOXJ3_HUMAN.H11MO.1.B, STAT2_HUMAN.H11MO.0.A, FOXC2_HUMAN.H11MO.0.D, PRDM6_HUMAN.H11MO.0.C, CPEB1_HUMAN.H11MO.0.D, FUBP1_HUMAN.H11MO.0.D, STAT1_HUMAN.H11MO.1.A, ZIM3_HUMAN.H11MO.0.C, SRY_HUMAN.H11MO.0.B, OLIG1_HUMAN.H11MO.0.D, IRF9_HUMAN.H11MO.0.C, FOXP1_HUMAN.H11MO.0.A, ZN384_HUMAN.H11MO.0.C, FOXO4_HUMAN.…
dreme	AAATGTV	DREME		2	ZN232_HUMAN.H11MO.0.D, NKX61_HUMAN.H11MO.1.B
dreme	ACASWG	DREME		6	SOX9_HUMAN.H11MO.0.B, SOX15_HUMAN.H11MO.0.D, GCR_HUMAN.H11MO.1.A, ANDR_HUMAN.H11MO.2.A, ZN322_HUMAN.H11MO.0.B, DMRT1_HUMAN.H11MO.0.D
dreme	AGACRGGG	DREME		1	SMAD1_HUMAN.H11MO.0.D
dreme	ATATWY	DREME		1	P5F1B_HUMAN.H11MO.0.D
dreme	ATGTTTDC	DREME		30	OLIG1_HUMAN.H11MO.0.D, FOXO6_HUMAN.H11MO.0.D, BHE22_HUMAN.H11MO.0.D, FOXO3_HUMAN.H11MO.0.B, FOXP2_HUMAN.H11MO.0.C, FOXC1_HUMAN.H11MO.0.C, FOXA2_HUMAN.H11MO.0.A, FOXO4_HUMAN.H11MO.0.C, FOXK1_HUMAN.H11MO.0.A, FOXF2_HUMAN.H11MO.0.D, FOXA1_HUMAN.H11MO.0.A, FOXD1_HUMAN.H11MO.0.D, FOXF1_HUMAN.H11MO.0.D, FOXA3_HUMAN.H11MO.0.B, FOXM1_HUMAN.H11MO.0.A, FOXJ3_HUMAN.H11MO.1.B, FOXO1_HUMAN.H11MO.0.A, FOXP1_HU…
dreme	BCCAGGM	DREME		16	HAND1_HUMAN.H11MO.1.D, ZN436_HUMAN.H11MO.0.C, ZEB1_HUMAN.H11MO.0.A, SNAI1_HUMAN.H11MO.0.C, ZN680_HUMAN.H11MO.0.C, NFIB_HUMAN.H11MO.0.D, ZN335_HUMAN.H11MO.1.A, NR5A2_HUMAN.H11MO.0.B, ZF64A_HUMAN.H11MO.0.D, ETV4_HUMAN.H11MO.0.B, HAND1_HUMAN.H11MO.0.D, ELK3_HUMAN.H11MO.0.D, HIC2_HUMAN.H11MO.0.D, STF1_HUMAN.H11MO.0.B, NFIC_HUMAN.H11MO.1.A, ETV6_HUMAN.H11MO.0.D
dreme	BCTGKG	DREME		9	THA11_HUMAN.H11MO.0.B, RUNX3_HUMAN.H11MO.0.A, RUNX1_HUMAN.H11MO.0.A, ZIC3_HUMAN.H11MO.0.B, ZN143_HUMAN.H11MO.0.A, GLI1_HUMAN.H11MO.0.D, ZNF76_HUMAN.H11MO.0.C, HAND1_HUMAN.H11MO.1.D, HTF4_HUMAN.H11MO.0.A
dreme	CACATGBA	DREME		67	SNAI1_HUMAN.H11MO.0.C, BMAL1_HUMAN.H11MO.0.A, TWST1_HUMAN.H11MO.1.A, MLX_HUMAN.H11MO.0.D, SNAI2_HUMAN.H11MO.0.A, BHE22_HUMAN.H11MO.0.D, MYC_HUMAN.H11MO.0.A, TFEB_HUMAN.H11MO.0.C, USF1_HUMAN.H11MO.0.A, FIGLA_HUMAN.H11MO.0.D, MITF_HUMAN.H11MO.0.A, HEY1_HUMAN.H11MO.0.D, MESP1_HUMAN.H11MO.0.D, HES5_HUMAN.H11MO.0.D, MXI1_HUMAN.H11MO.1.A, MAX_HUMAN.H11MO.0.A, ID4_HUMAN.H11MO.0.D, BHE40_HUMAN.H11MO.0.A,…
dreme	CACGB	DREME		36	ARNT_HUMAN.H11MO.0.B, TFEB_HUMAN.H11MO.0.C, EPAS1_HUMAN.H11MO.0.B, MLX_HUMAN.H11MO.0.D, CR3L1_HUMAN.H11MO.0.D, HIF1A_HUMAN.H11MO.0.C, HES5_HUMAN.H11MO.0.D, HES7_HUMAN.H11MO.0.D, CR3L2_HUMAN.H11MO.0.D, AHR_HUMAN.H11MO.0.B, ATF6A_HUMAN.H11MO.0.B, HEY1_HUMAN.H11MO.0.D, MAX_HUMAN.H11MO.0.A, ARNT2_HUMAN.H11MO.0.D, CREB3_HUMAN.H11MO.0.D, BHE40_HUMAN.H11MO.0.A, TFE3_HUMAN.H11MO.0.B, USF1_HUMAN.H11MO.0.A…
dreme	CAGARA	DREME		3	ZIM3_HUMAN.H11MO.0.C, UBIP1_HUMAN.H11MO.0.D, ZN768_HUMAN.H11MO.0.C
dreme	CAGSSTGG	DREME		1	ZN250_HUMAN.H11MO.0.C
dreme	CTTCCWG	DREME		59	ZN436_HUMAN.H11MO.0.C, ETV1_HUMAN.H11MO.0.A, ETV7_HUMAN.H11MO.0.D, ELK1_HUMAN.H11MO.0.B, ELK3_HUMAN.H11MO.0.D, ELF1_HUMAN.H11MO.0.A, FLI1_HUMAN.H11MO.1.A, EHF_HUMAN.H11MO.0.B, ETS1_HUMAN.H11MO.0.A, ELF2_HUMAN.H11MO.0.C, ERG_HUMAN.H11MO.0.A, ELK4_HUMAN.H11MO.0.A, ELF5_HUMAN.H11MO.0.A, ETV2_HUMAN.H11MO.0.B, GABPA_HUMAN.H11MO.0.A, ETV6_HUMAN.H11MO.0.D, FLI1_HUMAN.H11MO.0.A, ETV4_HUMAN.H11MO.0.B, ELF…
dreme	CWKCCTC	DREME		15	ZN770_HUMAN.H11MO.1.C, ZN770_HUMAN.H11MO.0.C, WT1_HUMAN.H11MO.1.B, ZN436_HUMAN.H11MO.0.C, SPI1_HUMAN.H11MO.0.A, EGR4_HUMAN.H11MO.0.D, ZN263_HUMAN.H11MO.1.A, SALL4_HUMAN.H11MO.0.B, SPIB_HUMAN.H11MO.0.A, ZN263_HUMAN.H11MO.0.A, ETV7_HUMAN.H11MO.0.D, ZSC22_HUMAN.H11MO.0.C, WT1_HUMAN.H11MO.0.C, ETV6_HUMAN.H11MO.0.D, ERG_HUMAN.H11MO.0.A
dreme	GAGATGGR	DREME		4	NDF1_HUMAN.H11MO.0.A, ATOH1_HUMAN.H11MO.0.B, NDF2_HUMAN.H11MO.0.B, NGN2_HUMAN.H11MO.0.D
dreme	GGSAGR	DREME		4	WT1_HUMAN.H11MO.1.B, PATZ1_HUMAN.H11MO.1.C, ZN263_HUMAN.H11MO.1.A, IKZF1_HUMAN.H11MO.0.C
dreme	GRGAAR	DREME		23	NFKB1_HUMAN.H11MO.0.A, STAT4_HUMAN.H11MO.0.A, SUH_HUMAN.H11MO.0.A, ZEP1_HUMAN.H11MO.0.D, STA5A_HUMAN.H11MO.0.A, STA5B_HUMAN.H11MO.0.A, PRDM1_HUMAN.H11MO.0.A, ETS2_HUMAN.H11MO.0.B, NFAT5_HUMAN.H11MO.0.D, PRDM6_HUMAN.H11MO.0.C, STAT3_HUMAN.H11MO.0.A, BRAC_HUMAN.H11MO.1.B, E2F3_HUMAN.H11MO.0.A, E2F1_HUMAN.H11MO.0.A, STAT1_HUMAN.H11MO.0.A, HSF1_HUMAN.H11MO.0.A, E2F4_HUMAN.H11MO.1.A, E2F2_HUMAN.H11MO.…
dreme	RAAGRAAA	DREME		2	IRF5_HUMAN.H11MO.0.D, PRDM6_HUMAN.H11MO.0.C
dreme	RKAAATA	DREME		18	MEF2D_HUMAN.H11MO.0.A, MEF2C_HUMAN.H11MO.0.A, FOXJ2_HUMAN.H11MO.0.C, MEF2A_HUMAN.H11MO.0.A, FOXL1_HUMAN.H11MO.0.D, FOXF1_HUMAN.H11MO.0.D, MEF2B_HUMAN.H11MO.0.A, FOXP1_HUMAN.H11MO.0.A, DLX2_HUMAN.H11MO.0.D, ZFP28_HUMAN.H11MO.0.C, CPEB1_HUMAN.H11MO.0.D, FOXO4_HUMAN.H11MO.0.C, HMGA1_HUMAN.H11MO.0.D, FOXJ3_HUMAN.H11MO.1.B, FOXQ1_HUMAN.H11MO.0.C, FOXG1_HUMAN.H11MO.0.D, FOXJ3_HUMAN.H11MO.0.A, HXA9_HUMA…
dreme	SAGGAAA	DREME		58	NFAC4_HUMAN.H11MO.0.C, ETV6_HUMAN.H11MO.0.D, ZN586_HUMAN.H11MO.0.C, ETV7_HUMAN.H11MO.0.D, ELF3_HUMAN.H11MO.0.A, ETV4_HUMAN.H11MO.0.B, NFAC2_HUMAN.H11MO.0.B, ERG_HUMAN.H11MO.0.A, NFAT5_HUMAN.H11MO.0.D, ETV2_HUMAN.H11MO.0.B, FLI1_HUMAN.H11MO.1.A, ETV5_HUMAN.H11MO.0.C, NFAC1_HUMAN.H11MO.1.B, EHF_HUMAN.H11MO.0.B, NFAC3_HUMAN.H11MO.0.B, ELF5_HUMAN.H11MO.0.A, PRDM6_HUMAN.H11MO.0.C, STAT6_HUMAN.H11MO.0.…
dreme	TGACCTB	DREME		92	RARB_HUMAN.H11MO.0.D, RARA_HUMAN.H11MO.1.A, RARG_HUMAN.H11MO.1.B, NR2C1_HUMAN.H11MO.0.C, NR1H2_HUMAN.H11MO.0.D, NR1H3_HUMAN.H11MO.1.B, NR4A3_HUMAN.H11MO.0.D, ESR1_HUMAN.H11MO.1.A, THA_HUMAN.H11MO.1.D, ERR1_HUMAN.H11MO.0.A, ERR2_HUMAN.H11MO.0.A, ESR2_HUMAN.H11MO.1.A, NR4A2_HUMAN.H11MO.0.C, RXRA_HUMAN.H11MO.1.A, COT2_HUMAN.H11MO.0.A, THB_HUMAN.H11MO.1.D, PPARA_HUMAN.H11MO.1.B, RXRB_HUMAN.H11MO.0.C,…

## Sheet: 5A_ZR751shMLL3ERa_MEME
CENTRIMO
ID	Name	E-value	Region Width	Region Matches
ESR1_HUMAN.H11MO.0.A		4.8e-31	68	342
ESR2_HUMAN.H11MO.0.A		7.1e-28	58	315
RARG_HUMAN.H11MO.0.B		6.5e-20	71	377
ESR1_HUMAN.H11MO.1.A		1.2e-12	67	318
NR1H4_HUMAN.H11MO.1.B		1.2e-12	51	280
ESR2_HUMAN.H11MO.1.A		4.8e-11	68	328
ERR1_HUMAN.H11MO.0.A		1.3e-10	58	246
RARG_HUMAN.H11MO.1.B		5.3e-09	45	235
RARB_HUMAN.H11MO.0.D		4.3e-08	80	275
RORA_HUMAN.H11MO.0.C		4e-07	36	203
THA_HUMAN.H11MO.1.D		5.2e-07	113	472
VDR_HUMAN.H11MO.1.A		9.2e-07	94	404
NR1H3_HUMAN.H11MO.1.B		9.6e-07	43	228
ERR2_HUMAN.H11MO.0.A		4.7e-06	60	247
NR1I3_HUMAN.H11MO.1.D		1.4e-05	59	267
GCR_HUMAN.H11MO.0.A		1.6e-05	66	285
RARA_HUMAN.H11MO.1.A		2.4e-05	47	224
NR4A2_HUMAN.H11MO.0.C		2.9e-05	58	257
NR1D1_HUMAN.H11MO.1.D		6.7e-05	41	116
RXRB_HUMAN.H11MO.0.C		9.6e-05	119	501
RORG_HUMAN.H11MO.0.C		0.00011	73	325
NR2C1_HUMAN.H11MO.0.C		0.00023	72	214
NR1I2_HUMAN.H11MO.1.D		0.00086	27	144
NR4A3_HUMAN.H11MO.0.D		0.0013	51	157
RXRA_HUMAN.H11MO.1.A		0.0061	49	233
PPARA_HUMAN.H11MO.1.B		0.0063	48	231
ERR3_HUMAN.H11MO.0.B		0.019	54	210
ANDR_HUMAN.H11MO.1.A		0.027	61	255
RARA_HUMAN.H11MO.2.A		0.058	60	243
NR5A2_HUMAN.H11MO.0.B		0.24	60	213
STF1_HUMAN.H11MO.0.B		0.37	44	192
NR1D1_HUMAN.H11MO.0.B		0.39	36	174
COT2_HUMAN.H11MO.0.A		0.91	110	425
NR2C2_HUMAN.H11MO.0.B		1.1	55	207
COT1_HUMAN.H11MO.0.C		3.8	54	213
THB_HUMAN.H11MO.1.D		9.7	21	93
RFX5_HUMAN.H11MO.1.A		9.7	54	202
DREME TOM TOM
dreme	AAATATTT	DREME		2	FOXD2_HUMAN.H11MO.0.D, FOXB1_HUMAN.H11MO.0.D
dreme	ACATRTGT	DREME		13	OLIG1_HUMAN.H11MO.0.D, BHE22_HUMAN.H11MO.0.D, TGIF2_HUMAN.H11MO.0.D, OLIG3_HUMAN.H11MO.0.D, TWST1_HUMAN.H11MO.1.A, MEIS2_HUMAN.H11MO.0.B, IRX3_HUMAN.H11MO.0.D, TF2LX_HUMAN.H11MO.0.D, NDF1_HUMAN.H11MO.0.A, TWST1_HUMAN.H11MO.0.A, SCRT2_HUMAN.H11MO.0.D, SCRT1_HUMAN.H11MO.0.D, FIGLA_HUMAN.H11MO.0.D
dreme	AGGAAR	DREME		57	ETV2_HUMAN.H11MO.0.B, ELF3_HUMAN.H11MO.0.A, ETV6_HUMAN.H11MO.0.D, ETV4_HUMAN.H11MO.0.B, ETV7_HUMAN.H11MO.0.D, FLI1_HUMAN.H11MO.1.A, ERG_HUMAN.H11MO.0.A, EHF_HUMAN.H11MO.0.B, ETV5_HUMAN.H11MO.0.C, FLI1_HUMAN.H11MO.0.A, NFAT5_HUMAN.H11MO.0.D, ELF5_HUMAN.H11MO.0.A, SPI1_HUMAN.H11MO.0.A, ELK3_HUMAN.H11MO.0.D, SPIB_HUMAN.H11MO.0.A, ETS1_HUMAN.H11MO.0.A, ETS2_HUMAN.H11MO.0.B, NFAC4_HUMAN.H11MO.0.C, ZN5…
dreme	AMACAGAR	DREME		4	ZIM3_HUMAN.H11MO.0.C, ZN250_HUMAN.H11MO.0.C, ZFP28_HUMAN.H11MO.0.C, FOXP1_HUMAN.H11MO.0.A
dreme	BCCAGG	DREME		18	SNAI1_HUMAN.H11MO.0.C, HAND1_HUMAN.H11MO.1.D, ZEB1_HUMAN.H11MO.0.A, ZN436_HUMAN.H11MO.0.C, SNAI2_HUMAN.H11MO.0.A, FIGLA_HUMAN.H11MO.0.D, ZN680_HUMAN.H11MO.0.C, ZN335_HUMAN.H11MO.1.A, ZF64A_HUMAN.H11MO.0.D, NFIB_HUMAN.H11MO.0.D, ERR2_HUMAN.H11MO.0.A, ZBT18_HUMAN.H11MO.0.C, ID4_HUMAN.H11MO.0.D, ZFX_HUMAN.H11MO.0.A, NR5A2_HUMAN.H11MO.0.B, STF1_HUMAN.H11MO.0.B, MESP1_HUMAN.H11MO.0.D, HAND1_HUMAN.H11M…
dreme	CACACAYM	DREME		5	ZSCA4_HUMAN.H11MO.0.D, GLI2_HUMAN.H11MO.0.D, RUNX2_HUMAN.H11MO.0.A, GLI1_HUMAN.H11MO.0.D, GLI3_HUMAN.H11MO.0.B
dreme	CACGY	DREME		39	ARNT_HUMAN.H11MO.0.B, TFEB_HUMAN.H11MO.0.C, EPAS1_HUMAN.H11MO.0.B, MLX_HUMAN.H11MO.0.D, CR3L1_HUMAN.H11MO.0.D, HIF1A_HUMAN.H11MO.0.C, HES5_HUMAN.H11MO.0.D, HES7_HUMAN.H11MO.0.D, CR3L2_HUMAN.H11MO.0.D, ATF6A_HUMAN.H11MO.0.B, HEY1_HUMAN.H11MO.0.D, MAX_HUMAN.H11MO.0.A, CREB3_HUMAN.H11MO.0.D, AHR_HUMAN.H11MO.0.B, BHE40_HUMAN.H11MO.0.A, USF1_HUMAN.H11MO.0.A, TFE3_HUMAN.H11MO.0.B, MITF_HUMAN.H11MO.0.A,…
dreme	CAGADA	DREME		3	UBIP1_HUMAN.H11MO.0.D, ZN768_HUMAN.H11MO.0.C, ZIM3_HUMAN.H11MO.0.C
dreme	CCCAGSM	DREME		13	ZN143_HUMAN.H11MO.0.A, THA11_HUMAN.H11MO.0.B, ZNF76_HUMAN.H11MO.0.C, ZN121_HUMAN.H11MO.0.C, IKZF1_HUMAN.H11MO.0.C, HAND1_HUMAN.H11MO.1.D, GLI1_HUMAN.H11MO.0.D, ZF64A_HUMAN.H11MO.0.D, SUH_HUMAN.H11MO.0.A, ZN331_HUMAN.H11MO.0.C, GLI3_HUMAN.H11MO.0.B, ZN449_HUMAN.H11MO.0.C, GLI2_HUMAN.H11MO.0.D
dreme	CCTSCCWC	DREME		103	WT1_HUMAN.H11MO.1.B, EGR4_HUMAN.H11MO.0.D, MAZ_HUMAN.H11MO.1.A, ZN263_HUMAN.H11MO.1.A, SALL4_HUMAN.H11MO.0.B, WT1_HUMAN.H11MO.0.C, ZN257_HUMAN.H11MO.0.C, ZSC22_HUMAN.H11MO.0.C, ZN281_HUMAN.H11MO.0.A, PATZ1_HUMAN.H11MO.1.C, FLI1_HUMAN.H11MO.0.A, ZN784_HUMAN.H11MO.0.D, SMAD2_HUMAN.H11MO.0.A, ARNT2_HUMAN.H11MO.0.D, GLIS1_HUMAN.H11MO.0.D, VEZF1_HUMAN.H11MO.1.C, EGR2_HUMAN.H11MO.1.A, ZN219_HUMAN.H11MO…
dreme	CTCYKCCC	DREME		46	ZSC22_HUMAN.H11MO.0.C, MAZ_HUMAN.H11MO.1.A, ZN341_HUMAN.H11MO.0.C, KLF15_HUMAN.H11MO.0.A, ZN263_HUMAN.H11MO.1.A, ZN148_HUMAN.H11MO.0.D, PATZ1_HUMAN.H11MO.1.C, ZN263_HUMAN.H11MO.0.A, ZN281_HUMAN.H11MO.0.A, ZN341_HUMAN.H11MO.1.C, WT1_HUMAN.H11MO.1.B, WT1_HUMAN.H11MO.0.C, SP4_HUMAN.H11MO.1.A, ZN467_HUMAN.H11MO.0.C, TBX1_HUMAN.H11MO.0.D, KLF12_HUMAN.H11MO.0.C, EGR4_HUMAN.H11MO.0.D, PPARD_HUMAN.H11MO.…
dreme	DWAAAATA	DREME		12	MEF2C_HUMAN.H11MO.0.A, MEF2A_HUMAN.H11MO.0.A, MEF2D_HUMAN.H11MO.0.A, MEF2B_HUMAN.H11MO.0.A, BHE22_HUMAN.H11MO.0.D, ONEC3_HUMAN.H11MO.0.D, OLIG1_HUMAN.H11MO.0.D, HMGA1_HUMAN.H11MO.0.D, CPEB1_HUMAN.H11MO.0.D, FOXJ3_HUMAN.H11MO.0.A, SOX5_HUMAN.H11MO.0.C, FOXL1_HUMAN.H11MO.0.D
dreme	GDAAAYA	DREME		38	FOXA2_HUMAN.H11MO.0.A, FOXO3_HUMAN.H11MO.0.B, FOXA1_HUMAN.H11MO.0.A, FOXB1_HUMAN.H11MO.0.D, FOXL1_HUMAN.H11MO.0.D, FOXA3_HUMAN.H11MO.0.B, FOXK1_HUMAN.H11MO.0.A, FOXM1_HUMAN.H11MO.0.A, FOXP2_HUMAN.H11MO.0.C, FOXO6_HUMAN.H11MO.0.D, FOXF2_HUMAN.H11MO.0.D, FOXD1_HUMAN.H11MO.0.D, FOXO1_HUMAN.H11MO.0.A, FOXP1_HUMAN.H11MO.0.A, FOXO4_HUMAN.H11MO.0.C, FOXJ2_HUMAN.H11MO.0.C, NFAC2_HUMAN.H11MO.0.B, FOXJ3_HU…
dreme	GGGAAAAR	DREME		26	NFAC2_HUMAN.H11MO.0.B, NFAC4_HUMAN.H11MO.0.C, NFAC3_HUMAN.H11MO.0.B, ZN586_HUMAN.H11MO.0.C, NFAC1_HUMAN.H11MO.1.B, NFKB1_HUMAN.H11MO.0.A, NFAT5_HUMAN.H11MO.0.D, ZN384_HUMAN.H11MO.0.C, PRDM6_HUMAN.H11MO.0.C, ETS2_HUMAN.H11MO.0.B, NFAC1_HUMAN.H11MO.0.B, E2F6_HUMAN.H11MO.0.A, TFDP1_HUMAN.H11MO.0.C, SUH_HUMAN.H11MO.0.A, NFKB2_HUMAN.H11MO.0.B, STAT3_HUMAN.H11MO.0.A, STAT1_HUMAN.H11MO.0.A, E2F1_HUMAN.H…
dreme	RAATAAA	DREME		63	FOXQ1_HUMAN.H11MO.0.C, CPEB1_HUMAN.H11MO.0.D, FOXF1_HUMAN.H11MO.0.D, HXC6_HUMAN.H11MO.0.D, FOXL1_HUMAN.H11MO.0.D, FOXJ2_HUMAN.H11MO.0.C, FOXJ3_HUMAN.H11MO.0.A, HXB13_HUMAN.H11MO.0.A, EVX2_HUMAN.H11MO.0.A, HXA10_HUMAN.H11MO.0.C, FOXC1_HUMAN.H11MO.0.C, MYNN_HUMAN.H11MO.0.D, HXD4_HUMAN.H11MO.0.D, HXD9_HUMAN.H11MO.0.D, FOXO4_HUMAN.H11MO.0.C, HXC9_HUMAN.H11MO.0.C, HXA9_HUMAN.H11MO.0.B, HXD12_HUMAN.H11…
dreme	RGGTCAS	DREME		106	ESR2_HUMAN.H11MO.1.A, ESR1_HUMAN.H11MO.1.A, RARB_HUMAN.H11MO.0.D, RARG_HUMAN.H11MO.1.B, NR4A3_HUMAN.H11MO.0.D, NR1H4_HUMAN.H11MO.1.B, THA_HUMAN.H11MO.1.D, RARA_HUMAN.H11MO.1.A, COT1_HUMAN.H11MO.1.C, NR1D1_HUMAN.H11MO.1.D, COT2_HUMAN.H11MO.0.A, NR4A2_HUMAN.H11MO.0.C, RXRA_HUMAN.H11MO.1.A, RXRB_HUMAN.H11MO.0.C, NR2C1_HUMAN.H11MO.0.C, ERR1_HUMAN.H11MO.0.A, NR1H3_HUMAN.H11MO.1.B, NR1I3_HUMAN.H11MO.1.…
dreme	RRAGAAA	DREME		36	PRDM6_HUMAN.H11MO.0.C, FOXF1_HUMAN.H11MO.0.D, FOXJ2_HUMAN.H11MO.0.C, FOXQ1_HUMAN.H11MO.0.C, ZFP28_HUMAN.H11MO.0.C, CPEB1_HUMAN.H11MO.0.D, SOX4_HUMAN.H11MO.0.B, STAT2_HUMAN.H11MO.0.A, IRF2_HUMAN.H11MO.0.A, IRF1_HUMAN.H11MO.0.A, ZIM3_HUMAN.H11MO.0.C, SOX10_HUMAN.H11MO.1.A, ZN274_HUMAN.H11MO.0.A, STAT1_HUMAN.H11MO.1.A, SOX2_HUMAN.H11MO.0.A, GATA3_HUMAN.H11MO.0.A, PRDM1_HUMAN.H11MO.0.A, NFAC4_HUMAN.H…
dreme	TATDTATR	DREME		3	MEF2D_HUMAN.H11MO.0.A, MEF2C_HUMAN.H11MO.0.A, MEF2A_HUMAN.H11MO.0.A

## Sheet: 5C_MLL3SignatureDownGenes
; Name	RNASeqOverlap_Downgenes.txt
; Species and nomenclature	Homo sapiens, HGNC symbols
; Motif collection	10K (9713 PWMs)
; Track collection	1120 ChIP-seq tracks (ENCODE raw signals)
; Minimum NEScore	3
; Rank threshold for visualization	5000
; ROC threshold for AUC calculation (%)	0.03
; Minimum identity between orthologous genes	0
; Maximum false discovery rate (FDR) on motif similarity	0.001
; Motif rankings database	20kb centered around TSS (7 species)
; Track rankings database	20kb centered around TSS (ChIP-seq-derived)
; Number of valid nodes	750
; iRegulon version	iRegulon v1.3 (build: 2015-02-12)
# Rank	Motif id	AUC	NES	ClusterCode	Transcription factor	Target genes
1	elemento-AAAATGGCG	0.0504026	4.66433	M1	YY1	TRA2B,PPP2CA,GABPB1,EIF4G2,PPIA,CLK4,SRSF3,CC2D2A,PTBP2,PDS5B,HNRNPA1,NAA15,TRIM37,FBXL3,RBM23,DEK,CDC14A,RBM5,SMC3,CSE1L,CDK5RAP2,LIN54,ANP32B,SGK1,NPM1,TOP1,ZBED5,PPP6R3,HNRNPK,SOX4,HMGB1,RBMX,EIF1B,RAB14,GDI2,MORF4L1,ABCE1,ZNF280D,NFYB,MMADHC,ARID5B,MARCKS,SIAH1,SET,ATXN7,SRSF1,CCNYL1,SIX4,UQCRC2,PTMA,HNRNPC,BMP4,ANP32A,ZFR,KRAS
2	stark-RCGCMATTW	0.0447813	3.7955	M1		PPIA,ATF7IP,HNRNPK,CC2D2A,PPP2CA,EIF1,GABPB1,PDS5B,CLK4,FERMT2,HNRNPA3,SOX4,CDC14A,RAP1B,PIAS1,RAB21,ATF7,BAMBI,RBM5,SGK1,FBXL3,TOP1,CGGBP1,CSE1L,KANK1,EIF4A2,LSP1,SIX1,RBMX,KRAS,TOB1,OSR1,C11orf95,ZNF146,IQCJ,RCOR1,HNRNPC,CDCA7L,RHBDD1,ZFR,NFYB,CTNNA1,ATXN7,RCN1,VRK1,TMPO,C12orf65,MID1,TMTC2,PLAC9,PPP6R3,TANC1,PPM1D,CTBP2,ARID5B,PTMA,KLF5,TBL1X,CTTNBP2NL,MARCKS,NRP2,SOX17,RBM23,PLD1,C3orf38,FGFR…
3	flyfactorsurvey-rn_SOLEXA_5_FBgn0259172	0.0429416	3.51116	M2	ZNF362,ZNF384,PAX4,TCF3,POU5F1,BPTF,PGR,ZNF513,JAZF1,SRF,TBPL2,TBPL1,MEF2D,MEF2B,MEF2BNB-MEF2B,SNAPC4,MYBL2,MYBL1,MYB,ELF3	APOLD1,ZFP36L1,EIF4E,TGIF1,SOX4,STIM2,CTBP2,HMGB1,SP3,MSL1,SGK1,CSE1L,TMTC2,PLEKHA5,GCNT1,SIAH1,EDN1,LSP1,KLF5,MBNL1,CC2D2A,ZNF608,SRSF3,SPRY1,MBOAT1,ATF7,RAB2B,GPN3,PPM1B,CXCR4,TMCC3,MRPL48,TES,PTK2,FGF1,LSM6,SEC61B,GABPB1,TPD52L1,QKI,PLAGL1,RHBDD1,KIAA1217,BAMBI,MTSS1,PPP1R14A
4	hdpi-RBBP9	0.0427521	3.48186	M3	RBBP9	TGIF1,TCF12,QKI,MLLT10,LRIG3,RARB,TRA2B,ZNF608,ZSWIM6,PPP1R12A,KPNA4,CTBP2,EFNA5,KLF5,MEOX2,FRMD6,SKA2,AHR,EIF4G2,RAB14,TES,CGGBP1,TMTC2,PIAS1,SPRY1,EFNB2,TANC1,HNRNPC,CLTC,GABPB1,PPM1B,PKN2,BAMBI,HMGB1,PALMD,SSBP2,PAWR,ZFP36L1,SMNDC1,COL11A1,PIK3R1,ALDH1A1,KLHL13,PHLDA1,ARID5B,RAP1B,ATF7IP,STK38L,PDS5B,PDE7A,ZNF654,C11orf95,FRRS1,CD36,SRSF3,SOX4,AFF1,KANK1,SLTM,TOB1,C3orf58,CSDE1,RBM25,PALLD,GAT…
5	yetfasco-1614	0.0422709	3.40749	M4		TBCA,SRSF1,PPP6R3,NAA15,CDC14A,SIAH1,PPP2CA,ABCE1,CC2D2A,ZNF608,GABPB1,CTBP2,LSM6,OSR1,SIX1,AXIN2,LIN54,KANK1,CLTC,ZSWIM6,PDS5B,RNF128,TNPO1,FBXL3,BAMBI,MIER3,ACVR1,MID1,SLC20A1,DEK
6	taipale-NAACCGGTTN-TFCP2-full	0.0416001	3.30382	M4	TFCP2,GRHL1,TFCP2L1	GPCPD1,AFF1,RNF128,HMGN1,ARRDC3,UBE2E2,EIF4E,DSG3,MSL2,BLMH,RND3,LRCH1,LIFR,LIN54,HNRNPC,OSR1,PDGFC,DYRK2,AP3B1,LGALS3,CAMSAP1,DAPL1,TGIF1,SVIL,FKTN,UQCRC2,CTBP2,PPP1R12A,CCDC88A,TOB1,CGGBP1,TBCA,CD36,PHLDA1,ZNF608,PPM1B,CDYL,EDN1
7	taipale-NNCCGCCATNW-YY2-DBD	0.0411849	3.23965	M1	YY2,YY1	HNRNPK,SRSF3,HNRNPA1,EIF4G2,NAA15,ZBED5,LIN54,TRA2B,PPP2CA,PPP6R3,DEK,PHB2,TRIM37,HMGB1,PPM1B,HNRNPA3,ZNF280D,FGF1,KRAS,ABCE1,CSNK1G3,RPS29,UQCRC2,DDX46,PTBP2,MORF4L1,CLK4,CLTC
8	hdpi-ZRSR2	0.0411636	3.23635	M5	ZRSR2	QKI,TMTC2,CGGBP1,ATF7IP,ARID5B,SP3,SIAH1,IRF2,MLLT10,ELL2,ZNF423,MEOX2,FRMD6,TGIF1,GATA6,TCF12,RAB14,TRA2B,CD36,C3orf58,FKTN,PAWR,C1GALT1,HNRNPA3,ZSWIM6,PKN2,AFF1,ZNF608,TSPAN12,ALDH1A1,MID1,ZNF654,VEGFC,LSM6,PDE7A,GCNT1,GOLIM4,RAP1B,SKA2,NCALD,TIAL1,FBXO34,RARB,SRSF1,PDS5B,GABPB1,CSDE1,RYBP,ACVR1,C3orf38,CTNNA1,RHBDD1,NRP2,KCTD9,WDR41,KRAS,CBFB,POC1B,ARHGDIB,MYLK,CTBP2,EIF4E,TANK,ISM1,CTTNBP2NL,…
9	homer-M00682	0.0411189	3.22944	M3		ZNF608,ZFP36L1,SOX4,CTBP2,HMGB1,EFNB2,TANC1,ANP32B,MTSS1,EDN1,ARID5B,APOLD1,SKA2,QKI,ABI2,EIF4E,HNRNPC,MARCKS,TCF12,APPBP2,CSNK1G3,GATA6,SPIN1,STIM2,MAT2B,STK38L,KLF5,TGIF1,APPL1,LRIG3,RARB,GABPB1,PALLD,GCNT1,EFNA5,C12orf65,C1GALT1,ATF7,TES,LIN54,SPRY1,MLLT10,SRSF1,MORF4L1,COPB1,ANO1,CLK4,ROPN1B,DDX46,ARMC1,SP3,MDM2,NAA25,PLAGL1,RFWD3,ZFP62,EIF4A2,AFF1,RBMX,EIF4G2,TNPO1,C18orf25,ANP32A,SSBP2,ZSWI…
10	wolfe-rn_SOLEXA_F2-4	0.0409571	3.20443	M2	ZNF362,ZNF384,ZNF513	APOLD1,HMGB1,ZFP36L1,SOX4,SGK1,EIF4E,SP3,KLF6,GCNT1,STIM2,TOR1B,PLEKHA5,PTMA,CSE1L,CTBP2,HNRNPC,ZNF608,LSM6,CDYL,SPRY1,FGFR1,RBM5,PPP1R14A,QRICH1,RPL6,GPN3,RAB2B,EDN1,SIAH1,PALLD,STK38L,DHX8,MBNL1,ATF7,TBCA,CDC42SE2,EFNA5,HAS3,MBD2,XPOT,PPM1B,QKI,LRRC8D,ATF7IP,AFF1,C12orf65,RHOA,MTSS1,HSPA9,RAP1B,TMPO,KANK1,TES,FGF1,TBL1X,ARIH2,FAM126A,ZCCHC10,TTC39B,MBOAT1,APPL1,ZBTB34,C11orf95,PIK3R1,ZNF423,GAL…
11	homer-M00602	0.0407803	3.17712	M4		PLRG1,SSBP2,CTNNA1,ZFP36L1,PDE7A,CTSC,BHLHE41,DPY19L1,SRSF3,ZNF608,CTBP2,C3orf58,SMARCA5,PKN2,LIMS1,PTMA,CGGBP1,RYBP,CBFB,GABPB1,ZEB1,RAB14,ANTXR2,STK38L,AFF1,ZNF654,GALNT3,CCNYL1,ATF7IP,PDGFC,SYNE2,ATF7,ZNF704,TCF12,HMGB1,MIER3,EIF4E,FZD4,CDK5RAP2,MTSS1,FBXL3,ARID5B,MID1,LRIG3,PDS5B,SIAH1,CDC27,NAA15,ZFR,ACVR1,RAP1B,ARHGDIB,CCDC88A,TRA2B,HNRNPA3,LRRC8D,CDYL,ZNF641,EIF1,SVIL,NCALD,DDX52,MEOX2,MBN…
12	hdpi-SF1	0.0407378	3.17053	M3	SF1	APOLD1,ATF7,QRICH1,HNRNPC,QKI,TCF12,SSBP2,SRSF1,ZNF146,EIF4G2,ZNF608,MTSS1,TTC39B,CSNK1G3,GABPB1,MEOX2,CGGBP1,HMGB1,EIF4A2,CTBP2,FRMD6,PPP1R12A,SPRY1,TSPAN13,SKA2,PALMD,CORO1C,ABI2,IRF2,APPBP2,COL11A1,MORF4L1,CD36,EFNA5,SPIN1,SP3,EIF4E,GATA6,ANP32B,ZNF423,ZFP36L1,SIAH1,RAP1B,PTGES3,TOB1,ATF7IP,MIER3,RFWD3,ARID5B,RARB,ZFR,GMNN,MPHOSPH9,MLLT10,ANKS1A,LIMS1,PLAGL1,PAWR,APPL1,CDC42SE2,ZSWIM6,SIX4,RHOA
13	transfac_pro-M02916	0.0407314	3.16955	M2	SRF,ELF3,ZNF362,ZNF384	ZNF608,SOX4,ZFP36L1,APOLD1,TGIF1,PTMA,KLF5,RARB,HMGB1,EDN1,LRIG3,ZSWIM6,DHX8,SIX1,TES,CD36,EIF4E,STIM2,MSL1,PIK3R1,TBL1X,EMP1,PLEKHA5,CTBP2,PPP1R14A,MTSS1,CSE1L,SGK1,ANP32B,MARCKS,EFNA5,SMNDC1,KLF6,CBFB,SP3,ANP32A,TANC1,SVIL,ABI2,HNRNPC,ATF7IP,DDX19B,TTC39B,G2E3,PPM1D,CXCR4,GCNT1,ETV6,KIAA1217,TOP1,ATF7,HAS3,MSL2,NFYB,MRPL48,GATA6,SOX17,BTG3,PDGFC,CCDC88A,TOR1B,LSM6,ZNF280D,LRCH1,SET,CDC42SE2,TCF…
14	wolfe-Sqz_SOLEXA_F1-3	0.0404695	3.12907	M2	ZNF362,ZNF513	APOLD1,ZFP36L1,SOX4,HMGB1,EIF4E,SGK1,KLF6,SP3,CSE1L,STIM2,GCNT1,TOR1B,PLEKHA5,ZNF608,HNRNPC,CTBP2,QRICH1,PTMA,FGFR1,PPP1R14A,GPN3,LSM6,RPL6,TBCA,CDYL,RBM5,ATF7,EDN1,PALLD,SIAH1,RAB2B,TMPO,DHX8,EFNA5,RHOA,SPRY1,STK38L,HAS3,ATF7IP,CDC42SE2,MTSS1,AFF1,MBD2,ZCCHC10,TBL1X,C12orf65,MBNL1,HSPA9,ZBTB34,QKI,LRRC8D,XPOT,SHCBP1,MSL2,APPL1,RAMP2,MBOAT1,MTFR1,PAIP2,TTC39B,TES,ARIH2,RAP1B,PPM1B,FGF1,UBQLN1,RBL…
15	selexconsensus-pho	0.0401841	3.08497	M1	YY1,YY2	SAA1,HNRNPA3,PPIA,HNRNPK,RBMX,MTFR1,TANC1,ATF7,UQCRC2,PECAM1,ZNF608,IQCJ,ETV6,CCDC88A,FGF1,RBM25,VRK1,SRSF3,SLC31A1,EFNA5,SP3
16	stark-GCCATT	0.0400585	3.06555	M1	YY1,YY2	SAA1,HNRNPA3,RBMX,PPIA,ZNF608,HNRNPK,MTFR1,EFNA5,UQCRC2,CCDC88A,SOX4,ATF7,PECAM1,ANP32A,TANC1,SLTM,VRK1,SVIL,HNRNPC,MID1,FGF1,IQCJ,FAR1,CLK4,ARMC1,PALLD,TMCC3,CTBP2,SLC31A1,SRSF3,SP3,LIMS1,STK17B,CORO1C,CTTNBP2NL,SEC11A,SIAH1,ZBTB34,RBM25,ATXN7,KLF5,CLDN5,ZNF280D,AQP1,ZRANB1,TES,FIBIN,HMGB1,CHST3,TSPAN12,LRRC8D,ETV6,STK38L,RARB,EIF4G2,MTX3,PLD1,FGF13,CC2D2A
17	flyfactorsurvey-phol_SANGER_5_FBgn0035997	0.0397987	3.0254	M1	YY1,YY2	TRA2B,EIF4G2,PPP2CA,CC2D2A,SRSF3,PTMA,ZNF280D,CDK5RAP2,MORF4L1,CLK4,PDS5B,PPIA,RBM25,NAA15,NPM1,SIX4,RPRD1A,PIAS1,TRIM37,FBXL3,ARMC8,ISCU,RAB14,RBM23,ABCE1,RBM5,SART3,CSE1L,UQCRC2,DEK,SIAH1,HNRNPC,EDN1,SMC3,MMADHC,MRPL42,WBP11,ANP32B,PPP6R3,HNRNPA1,ZNF585B,RBMX,RPL14,HSPA9,RAP1B
18	yetfasco-1820	0.0397029	3.01059	M2		HMGB1,CMKLR1,RBM23,ARID5B,MEOX2,ZBTB34,MID1,FGF1,UQCRC2,SAA1,VEGFC,TANC1,FGF13,C9orf47,VRK1,PPM1B,SPIN1,NRP2,ZC3H15,SSBP2,TMTC2,SSPN,LSP1,MTFR1,PKN2,ZFP36L1
19	transfac_public-M00183	0.0396795	3.00697	M4	MYB,TP53,STAT6,MYBL2	ACVR1,RPS12,CTNNA1,SIAH1,RCOR1,TOB1,SSBP2,CSDE1,FGF13,APOLD1,MDM2,SRSF3,MBNL1,UBE2E2,TSPAN5,GCNT1,PALLD,KLF5,KANK1,AFF1,MBD2,CTBP2,ZEB1,DDX20,TFPI2,CDK14,ESYT1,PIGY,EMP1,UQCRC2,C12orf65,LIMS1,KIAA1217,CTSC,MID1,STARD3NL,TBL1X,TNPO1,ZBTB34,ABCE1,MYLK,PLD1,EFNA5,RPP30,PPP2CA,KCTD9,HNRNPC,RAB14,SNN,ATF7,ISM1,TNFAIP8L3,PDS5B,SLC43A3,TES,RND3,RAP1B,PLA2G7,PPP6R3,DSG3,SIX4,NRP2,BHLHE41,ARMC1,PKN2,CLTC,…
20	jaspar-PF0164.1	0.039671	3.00565	M1	E2F3,E2F2	GABPB1,PPP2CA,PDS5B,CC2D2A,FBXL3,CDC14A,CSE1L,TOP1,RBMX,EIF4G2,RBM5,PPIA,SUPT16H,SRSF1,ZBED5,TRA2B,CLK4,GALNT3,SIX4,NFYB,ZNF608,SRSF3,DEK,TRIM37,PTBP2,HNRNPC,CLDND1,CCNYL1,PPP1CC,NAA15,QKI,KIAA1217,HNRNPA3,CDC42SE2,TIAL1,FGFR1,SLC20A1,ATF7,KLHL2
# Rank	Track id	AUC	NES	ClusterCode	Transcription factor	Target genes
1	wgEncodeHaibTfbsMcf7MaxV0422111PkRep1.broadPeak.gz	0.0488866	3.41698	T1	MAX	NOC3L,CNBP,MBLAC2,SNORA9,CAMSAP1,ZNF280D,THNSL1,ANP32B,ENOPH1,HNRNPA1,GPN3,CHRAC1,ING5,APOLD1,TIGD7,ZNF131,ZNF75A,NPM1,PPIA,HSPA9,GDI2,KPNB1,VPS29,RNF130,ZFP36L1,MSL2,XPOT,RHBDD1,RRP1B,IARS,ABCE1,PA2G4,SP3,HNRNPK,TGDS,GOLIM4,UBE2D2,GABPB1,FMNL3,ANAPC7,SCFD2,RPSA,LEMD3,TBL1X,TCERG1,L2HGDH,RPIA,PWP1,RPL35,HNRNPA3,SLC20A1,RAN,MBNL1,TRA2B,RIOK1,MRPL48,PCBD2,SRSF1,FBXW8,EIF4E,TGIF1,PSMG1,NCBP2,PINX1,P…
2	GSM1208654_batch1_chrom1_LoVo_MYC_PassedQC_peaks_hg19	0.0473407	3.23186	T2	MYC	RPL4,KIAA0586,PPID,HNRNPA1,GPN3,PWP1,ABCE1,NPM1,IARS,SNORA9,CCT2,GABPB1,PHB2,POLR3B,FAM173B,CCT5,TARS,FARSB,RIOK1,MSL2,SRSF1,PA2G4,PTGES3,HSPA9,RPL7L1,ZNF146,HNRNPK,MPHOSPH9,C12orf65,SET,ANAPC7,LGALS3,MBLAC2,RPLP0,RPL23,RRP9,XPOT,CLTC,GOLIM4,ZC3H15,RSL24D1,EIF3E,RPLP1,EIF1,NAA25,RPL35,RPL12,TRIAP1,ZFAND1,TBL1X,RPS25,RPL24,TCERG1,TGIF1,RIOK2,KDM4C,COPZ1,KPNB1,RPL6,MRPL48,EEF1B2,RPS24,THNSL1,CNBP,T…
3	wgEncodeHaibTfbsSknshMaxV0422111PkRep2.broadPeak.gz	0.0470469	3.19667	T1	MAX	IARS,NPM1,GPN3,GOLIM4,ENOPH1,RHBDD1,SCFD2,SMC3,GDI2,SNORA9,GABPB1,NOC3L,PTGES3,QRICH1,GTPBP4,KPNB1,KIAA0586,NME6,RNF130,SUPT16H,HNRNPA1,TCERG1,ETV6,VPS29,PWP1,TIGD7,ZNF75A,RRP9,TIAL1,PPIA,MBLAC2,THNSL1,TBL1X,TGDS,PHB2,RIOK2,CLTC,SRSF1,MSL1,HSPA9,RPS18,TARS,RIOK1,ANAPC7,ZNF131,KPNA4,HNRNPK,M6PR,RPL4,ZSWIM6,MBNL1,ANP32B,RPL6,LARS,NUP98,ING5,NSUN2,EFNA5,MRPL48,RPL35,SKA2,RPSA,EEF1B2,MSL2,CHRAC1,ZFR,…
4	wgEncodeHaibTfbsMcf7MaxV0422111PkRep2.broadPeak.gz	0.046934	3.18315	T1	MAX	GABPB1,NPM1,TRIM37,RHBDD1,SNORA9,IARS,RNF130,CLTC,HSPA9,TIGD7,ZNF75A,ING5,SCFD2,ZNF131,TOP1,PWP1,MBLAC2,TCERG1,SMAGP,ZFP36L1,MSL2,GDI2,LEMD3,SRSF1,SKA2,GOLIM4,RPL35,RPS18,THNSL1,RRP1B,VPS29,SUPT16H,KIAA0586,TBL1X,FAM173B,CCT5,ABCE1,RPL32,ZNF280D,RIOK2,NOC3L,PA2G4,GTF2H3,HNRNPA1,RPSA,EEF1B2,HNRNPK,XPOT,RPS29,CNBP,RIOK1,EIF3E,L2HGDH,FMNL3,PPIA,ANAPC1,RAD17,TGDS,NOL11,GPN3,ISOC1,RRP9,TIAL1,GTPBP4,FB…
5	wgEncodeHaibTfbsH1hescPol24h8V0416102PkRep2.broadPeak.gz	0.0468893	3.1778	T3	POLR2A	EIF1B,MRPL48,ZNF721,KLF6,SMARCA5,TFAM,RAD17,ZCCHC9,APTX,RCN1,KPNA4,RPL6,HNRNPC,CLTC,RPL35,TMPO,ZNF131,RPS18,EIF1,SNAPC1,RPL4,ZNF146,HNRNPK,EIF4E,MDM2,ZFP36L1,PCNP,TIMM23,ASH2L,PPP4R2,SNORD83A,CSE1L,SEC31A,PRPF40A,PTMA,NUP160,NCBP2,RBMX,PRR3,CNBP,TRA2B,PPP1R12A,CCDC90B,ENOPH1,RPS24,RPL24,RPLP0,SRP54,FBXO38,MORF4L1,ZC3H15,RBM25,HNRNPA1,CCDC59,C9orf85,PAIP2,CSDE1,HIST1H2BC,RPSA,RAB21,STRAP,MAT2B,GAB…
6	wgEncodeHaibTfbsA549Taf1V0422111Etoh02PkRep2.broadPeak.gz	0.0467254	3.15816	T4	TAF1	RPL4,RPLP1,PTMA,AKR1C3,HNRNPA1,ZSWIM6,CLTC,RPSA,NDUFA12,RPLP0,RPL23,RPL6,GABPB1,EIF4A2,SNHG6,KNTC1,NPM1,NOL11,PHB2,RNF34,COPZ1,CCDC88A,MNAT1,RPL12,SNORA9,RPS18,RPL35,C9orf85,ZBED5,C12orf65,SRSF1,STK17B,CCT2,EIF1,TMPO,RPL32,RPL24,PWP1,DPM1,CSDE1,ASH2L,PPM1D,C11orf58,HNRNPC,MRPL48,POLR3B,WBP11,STRAP,TRA2B,ARRDC3,GTF2H3,MMADHC,ANAPC1,RPS24,TNPO1,SLTM,CCDC59,RND3,EIF3E,FAM173B,CCT5,KLF5,ALDH1A1,GTF2A…
7	wgEncodeHaibTfbsSknshTaf1V0416101PkRep2.broadPeak.gz	0.0467168	3.15714	T4	TAF1	UBE2D2,UBA3,ANTXR2,HIST1H2BC,RPS18,EIF1,RPL4,HNRNPK,ANKRD40,EIF4E,DPM1,PCNP,SLTM,KLF6,TMPO,RPL6,PRPF40A,PTMA,SIX1,CCDC88A,CNBP,DCP1A,TRA2B,KNTC1,PHLDA1,PPP1R12A,ENOPH1,RPS24,RPL24,RPLP0,SP3,MMADHC,MORF4L1,RBM25,HNRNPA1,C9orf85,CSDE1,RPSA,GABPB1,HNRNPA3,EIF4G2,ARL6IP1,PHB2,ANP32A,SRSF3,MAPK1IP1L,CDK13,APOLD1,MNAT1,RPL7L1,RPL12,MRPL48,ZSWIM6,RPS12,GDI2,EIF4A2,KPNB1,STK17B,SKA2,TOB1,RPL35,RPLP1,NPM1…
8	wgEncodeHaibTfbsGm12892Taf1V0416102PkRep2.broadPeak.gz	0.0467041	3.15561	T4	TAF1	DPM1,PTMA,RPLP1,RPL12,TRA2B,RPL6,SNHG6,ZSWIM6,RPS24,RPL35,RPL4,MNAT1,GABPB1,CLTC,RPSA,RPL7L1,C9orf85,FBXO21,SNORA9,ZNF207,EIF4G2,DDX46,STK17B,HNRNPK,CNBP,EIF4A2,ENOPH1,RNF34,SLTM,TOB1,RPS18,CSDE1,RPLP0,NPM1,GTF2H3,FAM126A,RPL23,SRSF1,RPL24,AFF1,MKRN2,ANP32A,ZNF397,HNRNPA1,GDI2,PPP1R12A,XRCC5,RPL32,CCT2,QRICH1,KARS,CCDC59,SEC61B,PKN2,TXN,TPP2,ACTR8,KNTC1,TGDS,SLC15A4,ARRDC3,GLO1,TMPO,HMGB1,MRPL48,…
9	wgEncodeHaibTfbsPfsk1Taf1V0416101PkRep2.broadPeak.gz	0.0458161	3.04928	T4	TAF1	RPS18,RPL7L1,HNRNPA1,RPL4,HNRNPK,GABPB1,RPS12,RPL23,HIST1H2BC,CLTC,ZSWIM6,RPL6,EIF4A2,KPNB1,RPLP1,TOB1,ASH2L,SNORA9,PRPF40A,RPLP0,TRA2B,RPS24,EIF3E,ARRDC3,GPN3,NPM1,KNTC1,SLTM,EIF4G2,SKA2,ENOPH1,ELP3,SRSF1,TARS,HNRNPM,CEP57,WBP11,EIF4E,MRPL48,SRSF3,STK17B,CSNK1G3,CSE1L,PPIA,PHB2,ZNF207,RPL14,RPL24,PTGES3,RPSA,DPM1,TIAL1,CHRAC1,RPL35,CDK13,GTF2H3,HNRNPA3,MMADHC,MNAT1,CSDE1,SRPK1,RPL12,FAM173B,CCT5…

## Sheet: 5C_MLL3SignatureUpGenes
; Name	RNASeqOverlap_Upgenes.txt
; Species and nomenclature	Homo sapiens, HGNC symbols
; Motif collection	10K (9713 PWMs)
; Track collection	1120 ChIP-seq tracks (ENCODE raw signals)
; Minimum NEScore	3
; Rank threshold for visualization	5000
; ROC threshold for AUC calculation (%)	0.03
; Minimum identity between orthologous genes	0
; Maximum false discovery rate (FDR) on motif similarity	0.001
; Motif rankings database	20kb centered around TSS (7 species)
; Track rankings database	20kb centered around TSS (ChIP-seq-derived)
; Number of valid nodes	208
; iRegulon version	iRegulon v1.3 (build: 2015-02-12)
# Rank	Motif id	AUC	NES	ClusterCode	Transcription factor	Target genes
1	transfac_pro-M00693	0.0649903	4.53221	M1	TCF3,MYOD1,MYF6,MYOG,TCF4,MYF5,ASCL1,ARID5B,TCF12,SNAI2,ID4,LMO2,SREBF2,SREBF1,NR3C1,ASCL2	SYNPO,DEGS2,ZFYVE28,DUSP8,TDRD5,CRB3,CYB561D1,CST6,TMEM125,C16orf74,ANKRD9,TUBB3,ESPN,STXBP2,C1orf159,SLC9A1,SCAMP2,HPCAL1,PCSK6,CTDSP2
2	transfac_pro-M01669	0.0640661	4.43901	M2		ZBTB7B,CD81,EFHD2,KIAA1522,MNT,C2CD2L,SRRM2,CCND3,ADAM15,DEGS2,BAZ2A,MXI1,SYNPO,SNPH,STK32C,C16orf74,SCAMP2,POMGNT1,VWA1,ZFYVE28,MTMR11,AMOTL2,LYPLA2,S100A13,TMEM102,TDRD5,TRIM62,MLXIP,HPCAL1,CBX8,LYN,IQSEC1,ST14,NAT8L,S100A16,CYB561D1,DUSP23,SLC9A1,ANKRD9,RPS6KA1,PCSK6,PTK6,KLF13,BCKDK,CHD4,MLLT6,AGTRAP,SLC1A1,C1orf159,LIN7A,MSN,ARHGEF10,CELSR1,ST3GAL4,SEC14L1,PLEKHA2,YWHAB,PDE4A,RELB,PQLC2,FOXO…
3	transfac_public-M00344	0.0620007	4.23073	M1	NHLH2	LLGL2,CYB561D1,SYNPO,C16orf74,CRB3,LRRC8E,C1orf159,ANKRD9,PDE4A,KIAA1522,POM121,DEGS2,HPCAL1,PQLC2,ESPN,ST3GAL4,TDRD5,PCSK6,RPS6KA1,GTF2A1L,CELSR1,SLC9A1
4	jaspar-PF0006.1	0.0601443	4.04351	M3	SP1,SP4,SP2,SP3	TRIM62,MLLT6,C2CD2L,MNT,ZNF687,PHF21A,LLGL2,MXI1,STK32C,ELMO3,SLC44A2,ZNF296,USF1,ZBTB7B,KLF13,FOXO1,CBX8,ACSS2,STIM1,ANKRD9,BAZ2A,CD81,CELSR1,TUBB3,S100A13,MUC1,LRRC8E,SNX1,ESPN,CRB3,TDRD5,DDRGK1,UBE2E1,VWA1,MSN,SYNPO,DEGS2,DUSP23,POM121,NMT2,ORAI2,KLHL36,HPCAL1,ADAM15,PQLC2,EFNA4,C16orf74,PDE4A,POMGNT1,ST3GAL4,HDAC10,FBXW4,CTDSP2,ZFYVE28,RELB,NDST2,SLC1A1,SNAPC2,IQSEC1,HLA-E,PIGV,SCAMP2,ST6GALN…
5	homer-M00860	0.0582638	3.85387	M4		ZBTB7B,CD81,MTMR11,BAZ2A,KIAA1522,C16orf74,CHD4,VWA1,MSN,EFHD2,RND1,S100A13,TDRD5,EFNA4,ZNF687,ZFYVE28,MXI1,ORAI2,CELSR1,ST3GAL4,SLC9A1,PIGV,PHF21A,TTC39A,LRRC8E,KLF13,SYNPO,TUBB3,TMEM102,SLC22A18,GTF2A1L,BCKDK,PDE4A,PNPLA2,SNPH,FOXO1,TRIM62
6	hdpi-ZNF160	0.0573236	3.75905	M5	ZNF160	BAZ2A,ZNF593,SYNPO,POMGNT1,PDE4A,TMEM125,AMOTL2,CBLC,ZNF687,ZBTB7B,RND1,SNPH,PI4KB,LPIN1,SLC9A1,ORAI2,FBXW4,C2CD2L,ESPN,S100A13,EFHD2,KIAA1522,MSN,CHD4,TDRD5,TRIM62,SLC22A18,ST3GAL4,ZFYVE28,S100A16,CCND3,C16orf74,EHD2,RPS6KA1,FBXO41,SERPING1,ARHGEF10,PHF21A,TMEM102,CASP9,MXI1,MLLT6,LYPLA2,RELB,HPCAL1,PTPRB,LMBR1L,UBE2E1,SRRM2,YWHAB,DDRGK1,IQSEC1,LRRC8E,NMT2,CST6
7	tfdimers-MD00080	0.0568976	3.71609	M6	MAFA,OVOL2	PHF21A,CYB561D1,NDST2,DUSP8,EFHD2,ZFYVE28,ZBTB7B,C16orf74,NRP1,EFEMP1,BAZ2A,ANKRD9,STK32C,SYNPO
8	encode-UW.Motif.0600	0.056544	3.68043	M4		TMC4,SYNPO,C16orf74,ZNF611,ST3GAL4,EPS8L1,CCND3,VWA1,TUBB3,TTC39A,ANKRD9,EFHD2,CBLC,C1orf159,NAT8L,DUSP8,CYB561D1,RND1,EHD2,TSTA3,CELSR1,BAZ2A,ACSS2,ZBTB7B,CD81,MLLT6,ADAM15,GTF2A1L,TMEM102,TRIM62,PNPLA2,CTDSP2,SLC9A1,TWIST2,ZNF593,DEGS2,S100A13,CLSTN1,RAB25,IQSEC1,LPIN1,TDRD5,ZFYVE28,SNPH,PCSK6,PTPRB,ESPN,POM121,KIAA1522,RPS6KA1,MXI1,HPCAL1,ORAI2,SLC1A1,STIM1,PTK6,TPCN1,ST14,MLXIP,FAM173A,S100A1…
9	transfac_pro-M01610	0.0565199	3.678	M7		ZBTB7B,C2CD2L,SYNPO,KLF13,MXI1,MNT,SDF4,ORAI2,ANKRD9,CHD4,POM121,CBX8
10	yetfasco-606	0.0562869	3.6545	M2		ZBTB7B,CD81,KIAA1522,C2CD2L,ADAM15,MXI1,EFHD2,SRRM2,CCND3,MNT,DEGS2,BAZ2A,SCAMP2,STK32C,C16orf74,SNPH,TMEM102,CBX8,ZFYVE28,MTMR11,SYNPO,TDRD5,VWA1,PCSK6,AGTRAP,LYN,TRIM62,POMGNT1,CHD4,SNX1,S100A16,SEC14L1,ST14,ANKRD9,DUSP23,FOXO1,IQSEC1,MLXIP,S100A13,HPCAL1,RELB
11	jaspar-MA0310.1	0.0558127	3.60668	M7		ZBTB7B,SYNPO,KLF13,C2CD2L,SDF4,ANKRD9,CHD4,PDE4A,POM121,ORAI2,TRPC4AP,LIN7A,LRRC56,MNT
12	yetfasco-543	0.0558127	3.60668	M7		ZBTB7B,SYNPO,KLF13,C2CD2L,SDF4,ANKRD9,CHD4,PDE4A,POM121,ORAI2,TRPC4AP,LIN7A,LRRC56,MNT
13	homer-M01865	0.0557725	3.60263	M8		TMEM102,TWIST2,EHD2,IQSEC1,EPS8L1,TDRD5,ST3GAL4,DEGS2,SYNPO,CBLC,ARHGEF10,NAT8L,KLHL36,ESPN,C16orf74,MSN,TMC4,POM121,ZBTB7B,PDE4A,PHF21A,ZFYVE28,TTC39A,TUBB3,KIAA1522,VWA1,AMOTL2,ANKRD9
14	elemento-AGGAGCTG	0.0557163	3.59696	M9		ZBTB7B,SYNPO,TDRD5,NRP1,ST3GAL4,PHF21A,SLC9A1,ANKRD9,IQSEC1,CCND3,SRRM2,YWHAB,RHBDL1,MTMR11,MXI1,ATP9B,ESPN,DEGS2,DUSP8,MLXIP,HPCAL1,SNPH,PDE4A,TMEM102,RPS6KA1,TMEM79,VWA1,C16orf74,LLGL2,S100A14,STK32C,STIM1,ORAI2,ZFYVE28
15	transfac_pro-M00653	0.0555636	3.58156	M7		PDE4A,ZNF593,CBX8,TDRD5,ANKRD9,KLF13,NAT8L,ZBTB7B,SYNPO,SDF4,ORAI2,C2CD2L,ZFYVE28,LRRC56,STK32C
16	transfac_public-M00016	0.0551939	3.54428	M2	ELF2,ELF1,ELF4,ELF5,EHF,ELF3,SPI1,ETV6,ELK3,ELK1,FLI1,GABPA,ETS1,ELK4,ETV4,ETV1,ETV7,GABPB1	CRB3,ZBTB7B,MLLT6,LYPLA2,CYB561D2,EIF3I,SRRM2,RPS6KA1,RND1,TMC4,PTPRB,ZNF611,CST6,CHD4,KLF13,ADAM15
17	hdpi-TCEAL6	0.0550332	3.52807	M2	TCEAL6	ZBTB7B,VWA1,BAZ2A,S100A13,KIAA1522,ZNF296,CYB561D1,DEGS2,SYNPO,RPS6KA1,CD81,CTDSP2,EFHD2,C16orf74,AMOTL2,MNT,PLEKHA2,LYPLA2,ST3GAL4,CCND3,TDRD5,CBX8,S100A16,ZNF687,RHBDD3,MLLT6,C2CD2L,DUSP8,CELSR1,ANKRD9,SNPH,MXI1,ZFYVE28,PCSK6,HPCAL1,LIN7A,YWHAB,SLC1A1,PHF21A,ST14,LLGL2,IQSEC1,MLXIP,CHD4,SLC9A1,NAT8L,SLC44A2,MSN
18	encode-UW.Motif.0469	0.0546635	3.49079	M4		ZBTB7B,DUSP8,S100A13,S100A16,MLLT6,ST3GAL4,VWA1,KIAA1522,RPS6KA1,CYB561D1,LYPLA2,SYNPO,CHD4,ZNF296,PHF21A,MNT,C16orf74,SERPING1,ANKRD9,DEGS2,CCND3,AMOTL2,BAZ2A,ZFYVE28,TDRD5,NAT8L,MMP11,LLGL2,RHBDD3,MXI1,CBX8,STIM1,PNPLA2,EFHD2,TTC39A,PIGV,ESPN,MSN,PCSK6,IQSEC1,NRIP3,LYN,ZNF687,STXBP2,EHD2,TMEM79,CELSR1,KLF13,CST6,C1orf159,PI4KB,ZNF593,TMEM102,HPCAL1,SNPH,TNFRSF18,ST14,PYGO2,TRIM62,KLHL36,C2CD2L,…
19	encode-UW.Motif.0634	0.054551	3.47944	M10		LYPLA2,CCND3,PDE4A,EFHD2,EHD2,KLHL36,TRIM62,RPS6KA1,SYNPO,KLF13,SNPH,ST14,TDRD5,ESPN,ZBTB7B,LIN7A,ZFYVE28,SLC44A2,SLC9A1,KCTD2,STIM1,TMEM102,KIAA1522,ANKRD9,CTDSP2,C2CD2L,VWA1,SEC14L1,IQSEC1,SERPING1,C16orf74,ST6GALNAC4,TMEM125,FBXW4,CLSTN1,PNPLA2,PI4KB,PLEKHA2,BAZ2A,HPCAL1,STK32C,ST3GAL4,ARHGEF10,CST6,MLLT6,BCKDK,MXI1,TMEM79,NMT2,GTF2A1L,PCSK6,CYB561D1,DDRGK1,UBE2E1,PRCC,SLC22A18,PGLS,SCAMP2,EFE…
20	transfac_pro-M01820	0.0544144	3.46567	M11	CREM,CREB1,ATF2,ATF3,ATF6,ATF5,ATF1,ATF7,ATF4,CREB3,JUND,JUN,JUNB	PDE4A,ZNF593,ATP9B,DUSP8,CBX8,AMOTL2,MNT,HPCAL1,MXI1,RAB25,ANKRD9,ARHGEF10,GUK1,PSKH1
21	tfdimers-MD00461	0.0543581	3.45999	M10	PURA,TFAP2C,TFAP2A,TFAP2B	DEGS2,CTDSP2,SYNPO,ZNF296,CD81,ZBTB7B,S100A14,IQSEC1,C16orf74,VWA1,CST6,TDRD5,SLC9A1,ST3GAL4
22	transfac_public-M00141	0.0543501	3.45918	M10	IKZF1,ETS1	PDE4A,AMOTL2,LRRC8E,S100A13,KIAA1522,CCND3,ZBTB7B,ZNF687,STIM1,MXI1,C16orf74,TMEM102,RAB25,BAZ2A,TTC39A,SLC9A1,CLSTN1,LLGL2,DEGS2,UBAP1,EFHD2,CHD4,MSN,S100A16,KLF13,C2CD2L,TUBB3,SNPH,HPCAL1,PNPLA2,MLLT6,SLC44A2,SCAMP2,EHD2,SYNPO,PAFAH1B3,UBE2E1,CBX8,PSKH1,POMGNT1,ORAI2,PI4KB,ZNF611,PYGO2,NRP1,IQSEC1,TDRD5,RELB,ST3GAL4,MLXIP,INPP4A,MNT,LYN,RPS6KA1,ZFYVE28,CTDSP2,MMP11,SEC14L1,KLHL36,SLC1A1,NMT2,GT…
23	elemento-CAGGTGG	0.0542858	3.4527	M1	ZNF354C,MEIS1	CYB561D1,ANKRD9,TDRD5,C1orf159,ARHGEF10,VWA1,PCSK6,ZBTB7B,C16orf74,STXBP2,TNFRSF18,ZNF687,EHD2,ZFYVE28,KLF13,EFHD2,CTDSP2,RPS6KA1,SYNPO,KIAA1522,CD81,WIPI2,HPCAL1,ESPN,BAZ2A,DEGS2,INPP4A,BCKDK,PHF21A,PQLC2,SNPH,ST3GAL4,ZNF296,CELSR1,LLGL2,SLC9A1,CRB3,PTK6,ST14,AGTRAP,SERPING1,FAM173A,IQSEC1,YWHAB,STIM1,KLHL36,MXI1,S100A16,RAB25,NMT2,LYN,TTC39A,MNT,LPIN1,TMEM125,DDRGK1,NAT8L,SCAMP2,EFEMP1,LRRC42,P…
24	yetfasco-633	0.0540286	3.42676	M12		ZBTB7B,NDST2,CCND3,PHF21A,S100A13,VWA1,SYNPO,ZNF296,CBLC,TDRD5,CD81,EFHD2,MLLT6,KIAA1522,TMEM102,RPS6KA1,ST3GAL4,IQSEC1,AMOTL2,PDE4A,LYPLA2,MNT,ST14,ARHGEF10,ESPN,ZFYVE28,POMGNT1,SLC1A1,CHD4,MXI1,DEGS2,TUBB3,NRP1,CELSR1,MTMR11,MUC1,STK32C,SNPH,LIN7A,ZNF593,GABARAPL1,C16orf74,PYGO2,LRRC42,STIM1,MSN,CBX8,STXBP2,C1orf159,BAZ2A,PIGV,YWHAB,ZNF687,FBXW4,PI4KB,TTC39A,CTDSP2,TMEM9,DUSP8,BCKDK,HPCAL1,LLGL…
25	transfac_pro-M01865	0.0539242	3.41623	M10	KLF13	BAZ2A,ZBTB7B,KIAA1522,MLLT6,PHF21A,HPCAL1,CCND3,ZNF687,S100A13,SYNPO,ADAM15,CBX8,CHD4,EPS8L1,AMOTL2,RND1,MUC1,CBLC,SLC9A1,SNPH,PIGV,LYN,EFHD2,S100A16,DEGS2,STIM1,MNT,MXI1,GTF2A1L,NRIP3,EHD2,MTMR11,TDRD5,CTDSP2
26	encode-UW.Motif.0074	0.0536992	3.39354	M4		MNT,MUC1,ZFYVE28,SLC9A1,RPS6KA1,SYNPO,LLGL2,TDRD5
27	selexconsensus-esg	0.0530643	3.32951	M1	SNAI2,SNAI1,SNAI3,ID4,LMO2,TCF3,TCF4,MYOG,MYOD1,MYF6,MESP1,ZEB1,GATA4,BHLHE41,ARID5B,MXD3,HAND1,GATA2,USF2,MXD1,MYF5,TAL2,GATA3,TAL1,MYC,MITF,GATA6,MAX,NHLH1,HAND2,MYCN,MXD4,TCF12,GATA5,GATA1,TFEB,MXI1,ASCL1,TCF21,MSC,TCF24,TCF23,ASCL2	CRB3,C1orf159,TMEM125,TDRD5,SYNPO,CTDSP2,ARHGEF10,MNT,DEGS2,ZFYVE28,C16orf74,SLC9A1,HPCAL1,ORAI2,PCSK6,LLGL2,LRRC8E,ZNF687,PDE4A,SNPH,CELSR1,BCKDK,ESPN,KLHL36,WIPI2,CBX8,SCAMP2,KIAA1522,STXBP2
28	homer-M00179	0.0530482	3.32789	M3	SP1,SP2,SP3,SP4,PATZ1,KLF5,KLF16,SP9,SP6,SP7,SP5,KLF7,KLF17	ACSS2,RELB,STK32C,S100A13,HPCAL1,ZNF7,MNT,SNAPC2,IQSEC1,ELMO3,ADAM15,LRRC42,CRB3,TRIM62,LLGL2,STXBP2,PDE4A,ZNF687,ST6GALNAC4,SNX1,TMC4,PQLC2,TMEM102,PHF21A,PNPLA2,NMT2,CASP9,HDAC10,EFNA4,NDST2,EPS8L1,KLHL36,TUBB3,ESPN,LRRC8E,ANKRD9,HSD11B1L,VWA1,ZBTB7B,ZNF296,DEGS2,SLC44A2,PIGV,ORAI2,SYNPO,CYB561D1,CD81,KLF13,DDRGK1,TPCN1,CTDSP2,MTHFR,LRRC56,NRIP3,DUSP8,RPS6KA1,CBX8,PLEKHA2,PAFAH1B3,DGKQ,GABARAPL…
29	encode-UW.Motif.0012	0.0528312	3.30601	M6		C16orf74,ANKRD9,SCAMP2,ZBTB7B,KIAA1522,SLC44A2,NAT8L,VWA1,ESPN,LRRC8E,TMEM102,ZNF687,PDE4A,PNPLA2,KLF13,PI4KB,IQSEC1,ZFYVE28,SLC9A1
30	yetfasco-663	0.0528071	3.30358	M8		ZBTB7B,EHD2,EPS8L1,TMEM102,DEGS2,ST3GAL4,SYNPO,ESPN,TMC4,VWA1,TWIST2,IQSEC1,ANKRD9,CBLC,NAT8L,TDRD5,RPS6KA1,KLHL36,ZFYVE28,DUSP8,CBX8,KIAA1522,HPCAL1,PDE4A,SLC9A1,CD81,MNT,AMOTL2,C16orf74,C1orf159,ARHGEF10,EFHD2,TRIM62,RHBDD3,TTC39A,POMGNT1,HDAC10,DGKQ,PQLC2,SNPH,S100A13,CTDSP2,TUBB3,ZNF687,CCND3,PCSK6,ZNF593,STK32C,MMP11,ORAI2,MXI1,PIGV,SLC22A18,SEC14L1,LYPLA2,CHD4,PTK6,S100A16,ZNF296,SERPING1,S…
31	homer-M01764	0.0527187	3.29466	M2		ZBTB7B,CD81,SRRM2,ADAM15,KIAA1522,MNT,DEGS2,STK32C,EFHD2,C2CD2L
32	homer-M01799	0.0527026	3.29304	M12		ZBTB7B,CCND3,NDST2,VWA1,PHF21A,ST3GAL4,CBLC,SYNPO,CD81,RPS6KA1,LYPLA2,IQSEC1,MLLT6,KIAA1522,TDRD5,ZNF296,EFHD2,ST14,ARHGEF10,C1orf159,PDE4A,TMEM102,S100A13,ZNF593,LRRC42,CELSR1,ZNF687,STK32C,AMOTL2,NRP1,ESPN,TUBB3,ZFYVE28,PCSK6,USF1,DEGS2,LRRC8E,MSN,STIM1,CBX8,LLGL2,TTC39A,YWHAB,C16orf74,SNPH,HPCAL1,MNT,CYB561D1,LMBR1L,PTPRB,CTDSP2,MXI1,KLF13,ZNF7,NRIP3,DGKQ,ORAI2,SLC1A1,TMEM125,LYN,LIN7A,CHD4,DU…
33	elemento-CACCTGC	0.0526303	3.28575	M1	TCF3	C1orf159,CRB3,SYNPO,PCSK6,TMEM125,DEGS2,ANKRD9,ZFYVE28,ARHGEF10,HPCAL1,DUSP8,KLF13,SLC9A1,STXBP2,DGKQ,CELSR1,ESPN,TUBB3,ST14,C16orf74,CTDSP2,PHF21A,AGTRAP,TDRD5,EFHD2,AMOTL2,CBX8,STK32C,LRRC8E,CYB561D1,CST6,POMGNT1,SLC1A1,SNPH,CD81,SCAMP2,POM121,KIAA1522,KLHL36,EHD2,ZNF687,PDE4A,IQSEC1,MTMR11,SLC22A18,MMP11,DDRGK1,ST3GAL4,LPIN1,VWA1,RND1
34	jaspar-MA0105.1	0.0524133	3.26386	M5	NFKB1,NFKB2,OVOL2,RELA,AP3B1,CHURC1	BAZ2A,TMEM125,SYNPO,MLLT6,LYPLA2,PIGV,FBXW4,PDE4A,ZBTB7B,FBXO41,PI4KB,ZFYVE28,ZNF296,DUSP23,EFHD2,PCSK6
35	encode-UW.Motif.0042	0.0521722	3.23955	M4		TMEM102,TUBB3,SYNPO,PSKH1,C1orf159,EFHD2,DEGS2,ST3GAL4,TDRD5,CST6,RPS6KA1,ZBTB7B,ANKRD9,ZFYVE28,ESPN,LPIN1,PIGV,EHD2,C2CD2L,C16orf74,PHF21A,MLLT6,MLXIP,CELSR1,SCAMP2,ZNF593,TMEM125,SLC9A1,PDE4A,FBXW4,VWA1,LGMN,AGTRAP,NAT8L
36	flyfactorsurvey-sna_SOLEXA_5_FBgn0003448	0.0519311	3.21524	M1	SNAI2,SNAI1,SNAI3,MEIS1,ZNF354C,TCF3,MYOD1,MYF6,MYOG,TCF21,TCF24,TCF23,NEUROD2,NEUROD4,NEUROD6	CRB3,SYNPO,TMEM125,ARHGEF10,C1orf159,ZBTB7B,LLGL2,HPCAL1,WIPI2,ORAI2,ZNF687,PSKH1
37	yetfasco-598	0.0518749	3.20956	M5		EPS8L1,TMC4,C16orf74,ZNF593,CBLC,DUSP8,S100A13,CD81,PNPLA2,ZBTB7B,GUK1,EHD2,VWA1,MXI1,ZFYVE28,STK32C,TUBB3,ST3GAL4,NAT8L,TNFRSF18,EFHD2,LYN,PDE4A,ACSS2,SYNPO,ORAI2,LLGL2,DEGS2,MSN,SERPING1
38	transfac_public-M00177	0.0517945	3.20146	M11	CREB1,ATF4,CREM,ATF2,ATF3,ATF7,ATF6,ATF5,ATF1	PDE4A,ZNF593,CBX8,DUSP8,MXI1,AMOTL2,UBAP1,ZNF687,MNT,ATP9B,GUK1,ANKRD9,MUC1
39	transfac_pro-M01995	0.0517463	3.1966	M7		ZBTB7B,CBX8,PDE4A,TDRD5,ANKRD9,SDF4,NAT8L,SYNPO,TRPC4AP,KLF13,ORAI2
40	transfac_pro-M01207	0.0516499	3.18687	M2	ETS2,GATA6,GATA4,GATA3,GATA2,ELK1,GATA5,GATA1,ERG,ELF2,ERF,ELF1,ELK4,ETV7,ETS1,FLI1	BAZ2A,SYNPO,EFHD2,KIAA1522,CCND3,ZBTB7B,CD81,HPCAL1,VWA1,PCSK6,AMOTL2,RPS6KA1,S100A16,POMGNT1,CYB561D1,C16orf74,LYPLA2,CHD4,MNT,C2CD2L,TDRD5,SNPH,DEGS2,SLC9A1,CBX8,ST3GAL4,S100A13,MSN,TTC39A,SRRM2,NRIP3,IQSEC1,NRP1,CTDSP2,INPP4A,ZNF593,ST14,MXI1,KLHL36,SLC44A2,ZNF687,ADAM15,RHBDD3,TPCN1,LLGL2,ANKRD9,AGTRAP,LYN,PIGV,PQLC2,DUSP23,ORAI2,UBE2E1,TRIM62,ZFYVE28,SCAMP2,FAM173A,MLXIP,PHF21A,PLEKHA2,MTMR1…
41	transfac_pro-M02088	0.0515775	3.17958	M1	TCF3,TCF12,MYOG,MYF6,MYOD1,ATOH1,LMO2,ASCL2	CYB561D1,CRB3,ANKRD9,CST6,SYNPO,ZFYVE28,C16orf74,C1orf159,TDRD5,BAZ2A,DEGS2
42	taipale-GATGACGTCATC-XBP1-DBD	0.0514088	3.16256	M11	XBP1,JDP2,JUNB,JUND,JUN,BATF3,ATF7,CREB3,ATF1,ATF3,CREM,CREB1,ATF2,ATF4,NPDC1	ZNF593,DUSP8,CBX8,PDE4A,RAB25,AMOTL2,MXI1,MNT,ATP9B,ZNF687
43	encode-UW.Motif.0580	0.0508543	3.10664	M4		ZNF587,S100A13,S100A14,ESPN,ZFYVE28,DEGS2,PAFAH1B3,GTF2A1L,PIGV,S100A16,ZNF593,ZBTB7B,SYNPO,AGTRAP,ANKRD9,STIM1,ST3GAL4,EFHD2,NRP1,HPCAL1,IQSEC1,TDRD5,NRIP3,LLGL2,ARHGEF10,ST14,CELSR1,KIAA1522,ORAI2,PRCC,STXBP2,ZNF687,RND1,SLC44A2,AMOTL2,PDE4A,UBE2E1,PHF21A,MNT,C16orf74,MLXIP,CHD4,EHD2,FBXW4,MXI1,TCN2,KLF13,CTDSP2,FOXO1
44	transfac_pro-M00973	0.05079	3.10015	M1	MYF6,ASCL1,MYOD1,TCF3,TCF4,MYF5,ARID5B,MYOG,TCF12,ID4,SREBF1,SREBF2,NR3C1,MXD1,TFEB,MXI1,MAX,MXD3,TAL1,TAL2,HAND1,MYC,BHLHE41,MXD4,MITF,HAND2,TP53,NHLH1,USF2,MYCN,SNAI2,GATA1,GATA5,GATA4,GATA6,GATA2,GATA3,ZNF146,ZNF260	C1orf159,CRB3,ANKRD9,DEGS2,IQSEC1,CYB561D1,SYNPO,ZFYVE28,C16orf74,C2CD2L,CST6,TUBB3,ARHGEF10,CTDSP2,TMEM125,RPS6KA1,TDRD5,PCSK6,ESPN,SCAMP2,DUSP8,ZNF7,EFHD2,SNPH,WIPI2,ZBTB7B,MNT,SLC9A1,VWA1,KLHL36,DGKQ,FAM173A,PDE4A,HPCAL1,BAZ2A,ST3GAL4,TNFRSF18,PLEKHA2,TTC39A,LLGL2,S100A16,MLLT6,STXBP2,CD81,EXT2,CELSR1,LYN,ZNF687,TRPC4AP,ORAI2,NMT2,ZNF593,KIAA1522,ST14,NRIP3,AMOTL2,INPP4A
45	flyfactorsurvey-l_1_sc_da_SANGER_5_FBgn0002561	0.0507819	3.09934	M1	ASCL2,ASCL1,TCF3	CRB3,C1orf159,TMEM125,SYNPO,PCSK6,DEGS2,ARHGEF10,HPCAL1,CTDSP2,STXBP2,ANKRD9,ST14,ZFYVE28,TDRD5,ESPN,MUC1,ZNF593,KLHL36,DUSP8,KLF13,LRRC8E,SLC9A1,ZNF687,TUBB3,EFHD2,CELSR1,PHF21A,STK32C,CBX8,MNT,AMOTL2,C16orf74,EHD2,CD81,SCAMP2,IQSEC1,SLC1A1,SNPH,PSKH1,DGKQ,POMGNT1,SLC22A18,POM121,GTF2A1L,TMEM79,C2CD2L,WIPI2,DDRGK1,FAM173A,CST6,STIM1,RND1,LPIN1,NRP1,PDE4A,MTMR11,MLLT6,ZBTB7B,ZNF7,ORAI2,MMP11,ST3G…
46	swissregulon-MAFB.p2	0.0507418	3.09529	M11	MAFB	SRRM2,MXI1,FOXO1,PDE4A,TUBB3,PHF21A,TDRD5,CD81,SYNPO
47	transfac_pro-M03831	0.0507337	3.09448	M1	MYF6,MYOG,ASCL2	CRB3,C1orf159,ANKRD9,IQSEC1,SYNPO,DUSP8,TUBB3,DEGS2,ZFYVE28,PCSK6,SNPH,ARHGEF10,C16orf74,SLC9A1,CYB561D1,TMEM125,TDRD5,HPCAL1,EFHD2,ESPN,AGTRAP,KLHL36,CELSR1,SCAMP2,LRRC42,ZNF7,TNFRSF18,DGKQ,VWA1,CD81,TMEM79,STK32C,CTDSP2,SLC1A1,NAT8L,AMOTL2,KLF13,CST6,FAM173A,ZNF593,KIAA1522,PHF21A,ST3GAL4,ZBTB7B,STXBP2,TXNRD2,LLGL2,CBX8,SLC44A2,PDE4A,LPIN1,PNPLA2,ZNF687,ORAI2,EXT2,SLC22A18,MLLT6,RPS6KA1,TRPC4AP…
48	transfac_pro-M01186	0.0506855	3.08962	M11	CREM,CREB1,XBP1,ATF4,JUND,JUNB,JUN,ATF1,ATF3,ATF7,ATF6,ATF2,ATF5,JDP2,CREB3,BATF3,NPDC1	ZNF593,PDE4A,DUSP8,AMOTL2,MXI1,RAB25,ATP9B,ZNF687,CBX8
49	yetfasco-1995	0.050581	3.07908	M4	JAZF1,FOXN4,FOXN2,FOXN3,FOXN1,FOXH1	TMEM102,C1orf159,CLSTN1,ZBTB7B,ST3GAL4,EPS8L1,TDRD5,FBXO41,EHD2,ZNF593,IQSEC1,HPCAL1,PCSK6,TNFRSF18,CHD4
50	homer-M00215	0.0504123	3.06206	M8	ZNF711,ZFX	TMEM102,ZBTB7B,IQSEC1,POMGNT1,C16orf74,ARHGEF10,ANKRD9,STK32C,MNT,DEGS2,SYNPO,CHD4,KIAA1522,KLHL36,ZFYVE28,TRIM62,PHF21A,VWA1,NAT8L,ST3GAL4,ZNF296,RPS6KA1,C1orf159,TDRD5,TTC39A,EHD2,DUSP8,SERPING1,KLF13,TUBB3,PRCC,LYPLA2,AGTRAP,CTDSP2,ESPN,CD81,MMP11,ZNF687,GUK1
51	jaspar-MA0128.1	0.0503882	3.05963	M7		ZBTB7B,KLF13,ORAI2,SDF4,SYNPO,C1orf159,C2CD2L,ZFYVE28,CHD4,ANKRD9
52	transfac_public-M00277	0.050364	3.0572	M1	LMO2,ZEB1,TCF4,TCF3,MESP1,MYOG,MYOD1,MYF6,ID4,TCF12	CYB561D1,C1orf159,IQSEC1,CRB3,TDRD5,SYNPO,ANKRD9,CST6,C16orf74,DEGS2
53	encode-UW.Motif.0131	0.0503399	3.05477	M4		ZBTB7B,SYNPO,DEGS2,ANKRD9,MNT,MSN,TMC4,ZFYVE28,NAT8L,EFHD2,ORAI2,ARHGEF10,ST3GAL4,C16orf74,SLC9A1,TDRD5,INPP4A,ESPN,FBXW4,CBLC,EPS8L1,HPCAL1,NMT2,RND1,IQSEC1,DUSP8,RPS6KA1,STIM1
54	transfac_pro-M01778	0.0503319	3.05396	M4	PLAG1	ZBTB7B,SYNPO,S100A13,NDST2,RPS6KA1,ST3GAL4,LLGL2,VWA1,TDRD5,DUSP8,AMOTL2,CD81
55	iDMMPMM-SNA	0.0502274	3.04342	M1	SNAI2,SNAI1,SNAI3,MYOD1,SCRT2,TCF3,MYOG,MYF6,SCRT1,TCF21,TCF24,TCF23	CRB3,ZBTB7B,SYNPO,TMEM125,C1orf159,TMEM79,ARHGEF10,DEGS2,RPS6KA1,HPCAL1,TNFRSF18,SLC9A1,ANKRD9,TDRD5,ST14,UBE2E1,ORAI2,EFHD2,FAM173A,KLF13,NRIP3,GUK1,PCSK6,STK32C,DUSP8,STIM1,CTDSP2,PHF21A,KLHL36,PLEKHA2,CD81,RAB25,NRP1,LLGL2,POMGNT1,LRRC8E,TFPI,ZFYVE28,PSKH1,TTC39A,CBX8,ZNF593,MNT,SNPH,GTF2A1L,SCAMP2,IQSEC1,S100A16,ESPN,ZNF687,TMEM102,EHD2
56	jaspar-MA0080.1	0.0502194	3.04261	M2	SPI1	BAZ2A,ZBTB7B,LYPLA2,CCND3,ST14,EFHD2,SRRM2,KIAA1522,MLLT6,TMEM102,MNT,CD81,PCSK6,SNPH,S100A13,AMOTL2,CBX8,MSN,YWHAB,ADAM15,MLXIP,HPCAL1,SYNPO,ACSS2,MXI1,MTMR11,NRP1,AGTRAP,RPS6KA1,S100A16,LYN,TRIM62,C16orf74,DUSP23,VWA1,CYB561D1,DEGS2,PLEKHA2,SNX1,C1orf159,CHD4,ZNF687,C2CD2L,PIGV,SLC9A1,CTDSP2,SLC44A2,ZFYVE28,TDRD5
57	transfac_pro-M00712	0.0502194	3.04261	M1	MYOG,TCF3,MYOD1,MYF6,ASCL1,ARID5B,MYF5,TCF12,TCF4,ASCL2	IQSEC1,C1orf159,ANKRD9,SYNPO,CYB561D1,DEGS2,VWA1,ESPN,C16orf74,KIAA1522,TUBB3,CRB3,CST6,TDRD5,ZFYVE28,ARHGEF10,MLLT6,ST3GAL4,PCSK6,DUSP8,DGKQ,CTDSP2,RPS6KA1,C2CD2L,EFHD2,CD81,ZBTB7B,PDE4A,AMOTL2
58	yetfasco-1036	0.0502033	3.04099	M12		RPS6KA1,ST3GAL4,SYNPO,CD81,VWA1,CCND3,ZBTB7B,LYPLA2,ST14,IQSEC1,ZFYVE28,MTMR11,LRRC42,KIAA1522,TDRD5,DUSP8,BCKDK,ARHGEF10,ORAI2,ZNF687,USF1,TUBB3,CRB3,AMOTL2,LLGL2,C1orf159,NDST2,HPCAL1,CELSR1,PTPRB,DGKQ,C16orf74,KLF13,MXI1,TMEM102,PHF21A,ZNF296,PLEKHA2,LYN,CTDSP2,SLC9A1,ESPN,ZNF7,CBX8,YWHAB,STIM1,SEC14L1,BAZ2A,DEGS2,SLC1A1,KLHL36,FBXW4,CYB561D1,UBE2E1,S100A13,MSN,TTC39A,STK32C,ZNF593,MLLT6,TMEM2…
59	swissregulon-SP1.p2	0.0501069	3.03127	M3	SP1,SP3,SP2,SP4,PATZ1,KLF5,ZBTB14,KLF4,KLF16,PAX5,EGR1,SP9,SP6,SP7,SP5,KLF17,KLF7,SMAD3,ZNF410	RELB,ACSS2,ZBTB7B,PHF21A,BAZ2A,STK32C,ZNF687,TRIM62,MNT,CRB3,KIAA1522,ELMO3,LLGL2,HPCAL1,ST6GALNAC4,ZNF7,TMC4,LRRC42,KLF13,SNAPC2,IQSEC1,ADAM15,PIGV,ANKRD9,CHD4,MUC1,TDRD5,SNX1,NMT2,S100A13,TPCN1,TUBB3,CASP9,MXI1,SYNPO,CD81,EFNA4,DUSP8,KLHL36,STXBP2,CELSR1,PQLC2,ORAI2,EPS8L1,CBX8,TMEM102,PDE4A,LYN,PNPLA2,HSD11B1L,DDRGK1,VWA1,MTMR11,FOXO1,NRIP3,BCKDK,EHD2,ST3GAL4,ESPN,LRRC8E,C2CD2L,TMEM25,MLLT6,PA…
60	jaspar-MA0305.1	0.0498417	3.00452	M2		ZBTB7B,CD81,KIAA1522,ADAM15,SRRM2,MNT
# Rank	Track id	AUC	NES	ClusterCode	Transcription factor	Target genes
1	wgEncodeSydhTfbsHepg2JundIggrabPk.narrowPeak.gz	0.0638009	3.89125	T1	JUND	PAFAH1B3,LMBR1L,SYNPO,UBAP1,DUSP8,DEGS2,ZNF593,MTMR11,ATP9B,AMOTL2,MXI1,CTDSP2,HPCAL1,ZNF611,RAB25,GABARAPL1,ST6GALNAC4,TTC39A,TDRD5,PLEKHA2,MLXIP
2	wgEncodeHaibTfbsEcc1Tcf12V0422111PkRep1.broadPeak.gz	0.0623142	3.75719	T2	TCF12	AMOTL2,ESPN,NT5E,PTK6,ZBTB7B,SLC22A18,KIAA1522,KLF13,SLC44A2,LLGL2,CELSR1,CST6,MTHFR,MNT,LRRC56,SYNPO,C16orf74,MLLT6,RHBDD3,FAM173A,CTDSP2
3	wgEncodeSydhTfbsHelas3Mxi1af4185IggrabPk.narrowPeak.gz	0.0605622	3.59923	T3	MXI1	FOXO1,ANKRD9,POM121,C1orf159,NRP1,TUBB3,CLSTN1,NAT8L,DGKQ,VWA1,PLEKHA2,ORAI2,ZFYVE28,LRRC56,KCTD2,CTDSP2,DUSP8,MUC1,C16orf74,ESPN,GUK1,HERC5,HDAC10,CHD4,WIPI2,ZNF296,F12,MLXIP,TXNRD2,MMP11,KLF13,ZNF593,MNT,MXI1,NMT2,STK32C,EXT2,ARHGEF10,LRRC42,SDF4,FAM173A,BAZ2A,IQSEC1,TPCN1
4	wgEncodeSydhTfbsHelas3Znf143IggrabPk.narrowPeak.gz	0.060064	3.5543	T4	ZNF143	CLSTN1,LPIN1,C1orf159,ZFYVE28,TUBB3,NAT8L,TSTA3,BAZ2A,KLHL36,FBXO41,POM121,DUSP8,ANKRD9,FOXO1,CYB561D2,BCKDK,SRRM2,LLGL2,FAM189B,TMEM102,HSD11B1L
5	wgEncodeHaibTfbsEcc1Zbtb7aV0422111PkRep1.broadPeak.gz	0.0599274	3.54198	T5	ZBTB7A	ZBTB7B,ARHGEF10,DUSP8,PDE4A,SLC44A2,KIAA1522,MLLT6,BAZ2A,MXI1,PLEKHA2,RPS6KA1,CTDSP2,CELSR1,VWA1,CBLC,ANKRD9,LLGL2,C16orf74,ORAI2,LRRC56,CRB3,HPCAL1,EFHD2,INPP4A,UBE2E1,C1orf159,CD81,ESPN,TNFRSF18,FOXO1,HDAC10,MMP11,PNPLA2,MUC1,AMOTL2,F12,PTK6,KLF13,BCKDK,PTPRB,EFNA4,NAT8L,PYGO2,HMGCL,KLHL36,CHD4,DDRGK1,SLC22A18,MTHFR,EXOC7,CBX8,ST3GAL4,PRSS8,TUBB3,SEC14L1,AGTRAP,RHBDD3,TMEM25,CLSTN1,MNT,KCTD2,TR…
6	wgEncodeSydhTfbsHelas3Zkscan1hpa006672IggrabPk.narrowPeak.gz	0.0581031	3.3775	T6	ZKSCAN1	DGKQ,LYN,DUSP8,FOXO1,RPS6KA1,FAM189B,PNPLA2,ST3GAL4,POM121,IQSEC1,DDRGK1,TUBB3,EFHD2,S100A14,SYNPO,KLF13,EXT2,ZFYVE28,ZNF593,MSN,GUK1,C1orf159,MLLT6,C16orf74,NRP1,CBX8,HLA-E,HPCAL1,LLGL2,C2CD2L,FAM173A,SNX1,STK32C,TSTA3,ARHGEF10,WIPI2,RELB,EHD2,PYGO2,VWA1,ANKRD9,PLEKHA2,HSD11B1L,SEC14L1,SDF4,F12,CTDSP2,NENF,BAZ2A,LYPLA2,ESPN,ATP9B,TMEM79,MNT,FBXW4,TXNRD2,CELSR1,KCTD2,PAFAH1B3,S100A16,FBXO41,HERC5…
7	wgEncodeSydhTfbsGm12878MaxIggmusPk.narrowPeak.gz	0.0578138	3.35141	T7	MAX	ST6GALNAC4,FAM43A,RPS6KA1,ANKRD9,MSN,DGKQ,POM121,MTMR11,TNFRSF18,CBX8,LYN,HSD11B1L,INPP4A,C4orf3,CD81,MUC1,UBE2E1,ZNF593,EXT2
8	wgEncodeSydhTfbsK562Tblr1ab24550IggrabPk.narrowPeak.gz	0.0559413	3.18258	T8	TBL1XR1	CD81,TMC4,HDAC10,PAFAH1B3,ANKRD9,LRRC8E,POM121,LRRC42,MNT,UBE2E1,NAT8L,ECM1,PDE4A,TMEM9,TUBB3,SNPH,FOXO1,LRRC56,UBAP1,NDST2,YWHAB,VWA1,PNPLA2,DGKQ,STK32C,TSTA3,GNA15,ADAM15,FAM173A,BCKDK,KLF13,WIPI2,RELB,MXI1,MMP11,C1orf159,HPCAL1,PHF21A,GUK1,FBXO6,RPS6KA1,ZBTB7B,ESPN,GABARAPL1,SYNPO,NENF,KCTD2,PSKH1,EPS8L1,PQLC2,STXBP2,ATP9B,LMBR1L,LPIN1,EFHD2,IL17RC,CBX8,MLLT6,KIAA1522,CLSTN1,ARHGEF10,LLGL2,TTC…
9	wgEncodeSydhTfbsHelas3Mazab85725IggrabPk.narrowPeak.gz	0.0546153	3.06302	T9	MAZ	LYPLA2,LRRC42,MMP11,C1orf159,CBX8,ELMO3,POM121,FOXO1,DGKQ,EXT2,NAT8L,SLC22A18,RHBDL1,TUBB3,HDAC10,MNT,ORAI2,KLF13,CD81,ESPN,TNFRSF18,GUK1,DUSP8,LLGL2,LRRC56,ANKRD9,ARHGEF10,STK32C,CHD4,CST6,BAZ2A,FAM43A,ZFYVE28,TWIST2,TSTA3,NMT2,ZBTB7B,TRIM62,WIPI2,TTC39A,MXI1,CTDSP2,NDST2,CELSR1,PHF21A,SEC14L1,CASP9,F12,SDF4,PYGO2,VWA1,PAFAH1B3,MLLT6,CYB561D1,KIAA1522,YWHAB,C16orf74,FAM189B,SYNPO,PQLC2,PLEKHA2,A…
